# Supplementary material for: Determination of salt contents of bread types and estimation of salt intake from bread in Lebanon
Source: PLoS One. 2025 Jun 12;20(6):e0325857. doi: 10.1371/journal.pone.0325857 (PMC12161562; doi:10.1371/journal.pone.0325857)
Supplement: S1 File — Salt contents (g/100g) of bread types consumed in Lebanon. (XLSX) [file pone.0325857.s001.xlsx]

## Sheet: Salt White Pita
Bakery/Location	White Pita
	#	Replicate	% Salt	% Salt (Mean)
01-2	1	1	0.938333	0.922507
		2	0.889634
		3	0.939555
02-2	2	1	0.780031	0.675283
		2	0.666102
		3	0.579715
03-4	3	1	1.03763	1.00843
		2	1.02905
		3	0.958599
04-4	4	1	0.989189	0.951801
		2	0.843412
		3	1.0228
05-1	5	1	0.330707	0.313586
		2	0.31061
		3	0.299441
06-2	6	1	1.53308	1.51721
		2	1.44052
		3	1.57803
07-2	7	1	1.66254	1.66625
		2	1.67966
		3	1.65653
08-2	8	1	1.57531	1.55357
		2	1.59072
		3	1.49468
09-3	9	1	1.01943	1.01226
		2	1.06638
		3	0.95099
10-3	10	1	0.757662	0.793383
		2	0.791222
		3	0.831265
11-3	11	1	1.11613	1.03288
		2	0.947171
		3	1.03533
12-3	12	1	0.989971	0.99586
		2	1.04967
		3	0.947941
13-3	13	1	0.934917	0.935265
		2	0.916907
		3	0.953971
14-6	14	1	1.69083	1.61126
		2	1.62614
		3	1.51681
15-6	15	1	1.911	2.11317
		2	2.1761
		3	2.25242
16-6	16	1	2.36798	2.3144
		2	2.32509
		3	2.25013
17-6	17	1	2.07589	2.11306
		2	2.31365
		3	1.94963
18-4	18	1	2.17322	2.14965
		2	2.28874
		3	1.98699
19-4	19	1	1.26631	1.237
		2	1.21736
		3	1.22732
20-4	20	1	1.81861	1.86907
		2	1.77621
		3	2.01239
21-4	21	1	1.60857	1.59355
		2	1.63916
		3	1.53293
22-4	22	1	1.33672	1.49681
		2	1.5852
		3	1.56851
23-2	23	1	1.31205	1.29486
		2	1.35165
		3	1.22089
24-2	24	1	1.836	1.69001
		2	1.66589
		3	1.56813
25-2	25	1	2.34357	2.58422
		2	2.58369
		3	2.82539
26-1	26	1	2.76081	2.7208
		2	3.07684
		3	2.32474
27-2	27	1	1.08765	1.03493
		2	0.970659
		3	1.04648
28-2	28	1	0.677134	0.676358
		2	0.736783
		3	0.615156
29-2	29	1	0.669205	0.768707
		2	0.750766
		3	0.88615
30-2	30	1	0.528088	0.4631
		2	0.435811
		3	0.425402
31-2	31	1	1.9043	1.78392
		2	1.83607
		3	1.61138
32-2	32	1	1.92455	1.83169
		2	1.86768
		3	1.70285
33-2		1	NA
		2	NA
		3	NA
34-2		1	NA
		2	NA
		3	NA
35-2		1	NA
		2	NA
		3	NA
36-2		1	NA
		2	NA
		3	NA
37-2		1	NA
		2	NA
		3	NA
38-1	33	1	0.222863	0.196246
		2	0.172699
		3	0.193175
39-2		NA	NA
		NA	NA
		NA	NA
40-2		NA	NA
		NA	NA
		NA	NA
41-2		NA	NA
		NA	NA
		NA	NA
42-4		NA	NA
		NA	NA
		NA	NA
43-4		NA	NA
		NA	NA
		NA	NA
44-2		NA	NA
		NA	NA
		NA	NA
45-3		NA	NA
		NA	NA
		NA	NA
46-4		NA	NA
		NA	NA
		NA	NA
47-2	34	1	3.98922	4.69792
		2	5.0608
		3	5.04373
Grand Mean				1.45938
Standard Deviation				0.850953

## Sheet: Salt Brown Pita
		Brown Pita
Bakery/Location	#	Replicate	% Salt	% Salt (Average)
01-2	1	1	0.617921	0.55023
		2	0.521368
		3	0.511401
02-2	2	1	0.292194	0.333551
		2	0.348476
		3	0.359983
03-4	3	1	0.86264	0.923062
		2	0.960125
		3	0.94642
04-4	4	1	1.06672	1.08304
		2	1.05905
		3	1.12336
05-1	5	1	1.69563	1.70309
		2	1.57339
		3	1.84023
06-2	6	1	1.71274	1.77255
		2	1.80503
		3	1.79986
07-2	7	1	1.6829	1.7672
		2	1.76863
		3	1.85006
08-2	8	1	1.60751	1.58371
		2	1.56969
		3	1.57393
09-3	9	1	0.882392	0.872478
		2	0.857452
		3	0.87759
10-3	10	1	1.38712	1.37991
		2	1.34631
		3	1.40631
11-3		NA	NA
		NA	NA
		NA	NA
12-3	11	1	1.61333	1.61252
		2	1.59357
		3	1.63067
13-3	12	1	1.3147	1.34444
		2	1.36628
		3	1.35235
14-6	13	1	2.3823	2.31221
		2	2.32097
		3	2.23336
15-6		NA	NA
		NA	NA
		NA	NA
16-6		NA	NA
		NA	NA
		NA	NA
17-6	14	1	2.07581	2.06532
		2	2.07427
		3	2.04588
18-4		NA	NA
		NA	NA
		NA	NA
19-4	15	1	3.03666	2.83201
		2	2.62727
		3	2.83211
20-4	16	1	2.95503	2.88571
		2	2.76215
		3	2.93993
21-4		NA	NA
		NA	NA
		NA	NA
22-4		NA	NA
		NA	NA
		NA	NA
23-2	17	1	1.43302	1.55297
		2	1.69846
		3	1.52744
24-2	18	1	1.42058	1.48626
		2	1.58887
		3	1.44933
25-2	19	1	2.32592	2.39187
		2	2.59996
		3	2.24973
26-1	20	1	1.26158	1.30859
		2	1.46928
		3	1.19493
27-2	21	1	0.107031	0.117117
		2	0.109335
		3	0.134985
28-2		NA	NA
		NA	NA
		NA	NA
29-2	22	1	0.795926	0.819622
		2	0.817734
		3	0.845206
30-2	23	1	3.37161	3.27498
		2	3.25952
		3	3.19381
31-2	24	1	1.73359	1.63633
		2	1.52129
		3	1.65412
32-2		NA	NA
		NA	NA
		NA	NA
33-2		NA	NA
		NA	NA
		NA	NA
34-2		NA	NA
		NA	NA
		NA	NA
35-2		NA	NA
		NA	NA
		NA	NA
36-2		NA	NA
		NA	NA
		NA	NA
37-2		NA	NA
		NA	NA
		NA	NA
38-1	25	1	0.309592	0.34117
		2	0.345254
		3	0.368662
39-2		NA	NA
		NA	NA
		NA	NA
40-2		NA	NA
		NA	NA
		NA	NA
41-2		NA	NA
		NA	NA
		NA	NA
42-4		NA	NA
		NA	NA
		NA	NA
43-4		NA	NA
		NA	NA
		NA	NA
44-2		NA	NA
		NA	NA
		NA	NA
45-3		NA	NA
		NA	NA
		NA	NA
46-4		NA	NA
		NA	NA
		NA	NA
47-2		NA	NA
		NA	NA
		NA	NA
Grand Mean				1.518
Standard Deviation				0.811284

## Sheet: Salt White Baguette
		White Baguette
Bakery/Location	#	Replicate	% Salt	% Salt (Average)
01-2	1	1	1.20053	1.23279
		2	1.4344
		3	1.06343
02-2	2	1	0.378135	0.437883
		2	0.44639
		3	0.489125
03-4	3	1	1.2112	1.30973
		2	1.37719
		3	1.34081
04-4	4	1	0.805716	0.834402
		2	0.758862
		3	0.938628
05-1	5	1	1.14833	1.17213
		2	1.19906
		3	1.16899
06-2	6	1	1.73545	1.69709
		2	1.57019
		3	1.78563
07-2	7	1	2.37224	2.26975
		2	2.23295
		3	2.20407
08-2	8	1	1.82132	1.79003
		2	1.80347
		3	1.74531
09-3	9	1	2.88123	2.81845
		2	2.88831
		3	2.68581
10-3	10	1	1.46057	1.4541
		2	1.44364
		3	1.45808
11-3		NA	NA
		NA	NA
		NA	NA
12-3	11	1	2.1285	2.11331
		2	2.18659
		3	2.02485
13-3	12	1	2.30932	2.30082
		2	2.38378
		3	2.20935
14-6		NA	NA
		NA	NA
		NA	NA
15-6	13	1	1.99042	2.01039
		2	2.11803
		3	1.92272
16-6	14	1	2.05112	2.01135
		2	2.01307
		3	1.96985
17-6	15	1	2.2415	2.17738
		2	2.18926
		3	2.10136
18-4	16	1	3.64875	3.585
		2	3.82786
		3	3.27837
19-4	17	1	2.89902	2.97897
		2	3.12288
		3	2.91502
20-4	18	1	3.23545	3.2955
		2	3.12572
		3	3.52534
21-4		NA	NA
		NA	NA
		NA	NA
22-4		NA	NA
		NA	NA
		NA	NA
23-2	19	1	3.4466	3.62091
		2	3.54229
		3	3.87385
24-2	20	1	2.84997	2.93008
		2	3.02563
		3	2.91463
25-2	21	1	2.29523	2.42261
		2	2.57559
		3	2.397
26-1	22	1	2.47384	2.29514
		2	2.17862
		3	2.23297
27-2	23	1	3.2276	3.1013
		2	3.06504
		3	3.01125
28-2	24	1	1.92544	1.89426
		2	1.81548
		3	1.94185
29-2	25	1	3.81082	3.60258
		2	3.40882
		3	3.58809
30-2	26	1	2.32399	2.3672
		2	2.34195
		3	2.43567
31-2	27	1	3.95044	3.8516
		2	3.77585
		3	3.82852
32-2		NA	NA
		NA	NA
		NA	NA
33-2		NA	NA
		NA	NA
		NA	NA
34-2		NA	NA
		NA	NA
		NA	NA
35-2		NA	NA
		NA	NA
		NA	NA
36-2		NA	NA
		NA	NA
		NA	NA
37-2		NA	NA
		NA	NA
		NA	NA
38-1	28	1	1.23813	1.31662
		2	1.36783
		3	1.34391
39-2		NA	NA
		NA	NA
		NA	NA
40-2		NA	NA
		NA	NA
		NA	NA
41-2		NA	NA
		NA	NA
		NA	NA
42-4		NA	NA
		NA	NA
		NA	NA
43-4		NA	NA
		NA	NA
		NA	NA
44-2		NA	NA
		NA	NA
		NA	NA
45-3		NA	NA
		NA	NA
		NA	NA
46-4		NA	NA
		NA	NA
		NA	NA
47-2		NA	NA
		NA	NA
		NA	NA
Grand Mean				2.27545
Standard Deviation				0.9005

## Sheet: Salt Brown Baguette
		Brown Baguette
Bakery/Location	#	Replicate	% Salt	% Salt (Average)
01-2	1	1	0.538792	0.526288
		2	0.487608
		3	0.552464
02-2	2	1	1.21517	1.16802
		2	1.18091
		3	1.10796
03-4	3	1	0.553729	0.529847
		2	0.510537
		3	0.525276
04-4	4	1	1.9096	1.85564
		2	1.55055
		3	2.10676
05-1	5	1	1.41812	1.32361
		2	1.25464
		3	1.29806
06-2	6	1	1.77717	1.78207
		2	1.7401
		3	1.82893
07-2	7	1	1.52232	1.52007
		2	1.49468
		3	1.5432
08-2	8	1	2.03546	1.94781
		2	1.83323
		3	1.97474
09-3		NA	NA
		NA	NA
		NA	NA
10-3		NA	NA
		NA	NA
		NA	NA
11-3		NA	NA
		NA	NA
		NA	NA
12-3	9	1	2.06671	2.21154
		2	2.38373
		3	2.18416
13-3	10	1	3.26656	3.44202
		2	3.40496
		3	3.65455
14-6		NA	NA
		NA	NA
		NA	NA
15-6	11	1	2.96207	2.90815
		2	2.81413
		3	2.94826
16-6	12	1	2.63437	2.57749
		2	2.71903
		3	2.37906
17-6		NA	NA
		NA	NA
		NA	NA
18-4		NA	NA
		NA	NA
		NA	NA
19-4	13	1	1.95241	1.95331
		2	1.88174
		3	2.02577
20-4	14	1	3.16368	2.84009
		2	2.60834
		3	2.74826
21-4		NA	NA
		NA	NA
		NA	NA
22-4		NA	NA
		NA	NA
		NA	NA
23-2	15	1	3.58149	3.53952
		2	3.32908
		3	3.70797
24-2	16	1	2.38755	2.44346
		2	2.21439
		3	2.72843
25-2	17	1	3.32276	3.7239
		2	4.30289
		3	3.54605
26-1	18	1	1.62522	1.54382
		2	1.47888
		3	1.52737
27-2	19	1	2.68405	2.18579
		2	1.98196
		3	1.89136
28-2	20	1	1.65533	1.92151
		2	2.12668
		3	1.98253
29-2	21	1	2.21844	2.169
		2	2.21274
		3	2.07582
30-2		NA	NA
		NA	NA
		NA	NA
31-2		NA	NA
		NA	NA
		NA	NA
32-2		NA	NA
		NA	NA
		NA	NA
33-2		NA	NA
		NA	NA
		NA	NA
34-2		NA	NA
		NA	NA
		NA	NA
35-2		NA	NA
		NA	NA
		NA	NA
36-2		NA	NA
		NA	NA
		NA	NA
37-2		NA	NA
		NA	NA
		NA	NA
38-1	22	1	0.932422	0.931737
		2	0.910332
		3	0.952457
39-2		NA	NA
		NA	NA
		NA	NA
40-2		NA	NA
		NA	NA
		NA	NA
41-2		NA	NA
		NA	NA
		NA	NA
42-4		NA	NA
		NA	NA
		NA	NA
43-4		NA	NA
		NA	NA
		NA	NA
44-2		NA	NA
		NA	NA
		NA	NA
45-3		NA	NA
		NA	NA
		NA	NA
46-4		NA	NA
		NA	NA
		NA	NA
47-2		NA	NA
		NA	NA
		NA	NA
Grand Mean				2.04749
Standard Deviation				0.891284

## Sheet: Salt Markouk
		Markouk
Bakery/Location	#	Replicate	% Salt	% Salt (Average)
01-2	1	1	1.25959	1.32158
		2	1.32944
		3	1.37572
02-2	2	1	1.6193	1.65793
		2	1.60239
		3	1.75209
03-4	3	1	0.841536	0.808199
		2	0.792136
		3	0.790926
04-4	4	1	1.35379	1.21893
		2	1.27208
		3	1.03092
05-1	5	1	0.697881	0.740752
		2	0.820098
		3	0.704278
06-2	6	1	1.96483	1.81957
		2	1.81631
		3	1.67758
07-2	7	1	3.65266	3.79004
		2	3.91
		3	3.80748
08-2	8	1	2.35833	2.58347
		2	2.6119
		3	2.78017
09-3		NA	NA
		NA	NA
		NA	NA
10-3		NA	NA
		NA	NA
		NA	NA
11-3		NA	NA
		NA	NA
		NA	NA
12-3	9	1	1.49428	1.49124
		2	1.48937
		3	1.49006
13-3	10	1	2.38362	2.38689
		2	2.30061
		3	2.47645
14-6	11	1	2.39638	2.50019
		2	2.68234
		3	2.42185
15-6	12	1	3.08276	3.05189
		2	3.04518
		3	3.02772
16-6	13	1	3.55147	3.01821
		2	2.86858
		3	2.63458
17-6	14	1	1.33676	1.30313
		2	1.26502
		3	1.30762
18-4		NA	NA
		NA	NA
		NA	NA
19-4	15	1	3.60064	3.93281
		2	4.38921
		3	3.8086
20-4	16	1	3.02772	2.91551
		2	2.80586
		3	2.91297
21-4		NA	NA
		NA	NA
		NA	NA
22-4		NA	NA
		NA	NA
		NA	NA
23-2	17	1	3.78156	4.01342
		2	4.19026
		3	4.06845
24-2	18	1	3.7493	3.71998
		2	3.91605
		3	3.4946
25-2		NA	NA
		NA	NA
		NA	NA
26-1	19	1	3.70892	3.79956
		2	3.95171
		3	3.73805
27-2	20	1	3.55918	3.75725
		2	3.56439
		3	4.1482
28-2	21	1	3.76679	3.58258
		2	3.41502
		3	3.56593
29-2	22	1	3.76994	3.55446
		2	3.35333
		3	3.54012
30-2		NA	NA
		NA	NA
		NA	NA
31-2		NA	NA
		NA	NA
		NA	NA
32-2		NA	NA
		NA	NA
		NA	NA
33-2		NA	NA
		NA	NA
		NA	NA
34-2		NA	NA
		NA	NA
		NA	NA
35-2		NA	NA
		NA	NA
		NA	NA
36-2		NA	NA
		NA	NA
		NA	NA
37-2		NA	NA
		NA	NA
		NA	NA
38-1		NA	NA
		NA	NA
		NA	NA
39-2	23	1	3.08706	3.07594
		2	3.10305
		3	3.03771
40-2	24	1	3.49512	3.42645
		2	3.4929
		3	3.29133
41-2	25	1	3.18301	3.24576
		2	3.19857
		3	3.35569
42-4	26	1	3.41736	3.49258
		2	3.5406
		3	3.51977
43-4	27	1	3.77322	3.67126
		2	3.6832
		3	3.55737
44-2	28	1	3.45326	3.71484
		2	3.82026
		3	3.87102
45-3		NA	NA
		NA	NA
		NA	NA
46-4		NA	NA
		NA	NA
		NA	NA
47-2		NA	NA
		NA	NA
		NA	NA
Grand Mean				2.77123
Standard Deviation				1.0531

## Sheet: Salt Tannour
		Tannour
Bakery/Location	#	Replicate	% Salt	% Salt (Average)
01-2		NA	NA
		NA	NA
		NA	NA
02-2		NA	NA
		NA	NA
		NA	NA
03-4	1	1	1.14416	1.16472
		2	1.14941
		3	1.20059
04-4	2	1	0.17843	0.17532
		2	0.173568
		3	0.173964
05-1	3	1	1.28383	1.39179
		2	1.45057
		3	1.44097
06-2	4	1	2.97691	2.91162
		2	2.82813
		3	2.92983
07-2	5	1	1.89554	1.8688
		2	1.82469
		3	1.88618
08-2	6	1	1.57007	1.54323
		2	1.58087
		3	1.47874
09-3		NA	NA
		NA	NA
		NA	NA
10-3		NA	NA
		NA	NA
		NA	NA
11-3		NA	NA
		NA	NA
		NA	NA
12-3	7	1	2.78957	2.98489
		2	3.10055
		3	3.06455
13-3	8	1	2.15538	1.97915
		2	1.8363
		3	1.94578
14-6	9	1	2.35827	2.27735
		2	2.14341
		3	2.33037
15-6	10	1	3.30564	3.2754
		2	3.33594
		3	3.18462
16-6	11	1	2.96892	2.82343
		2	2.69939
		3	2.80199
17-6	12	1	2.1547	2.11611
		2	2.13267
		3	2.06096
18-4	13	1	2.28893	2.40044	Brown
		2	2.23881
		3	2.67359
19-4	14	1	2.70148	2.5878	Oat
		2	2.61335
		3	2.44858
20-4	15	1	2.0308	2.12912	Brown
		2	2.2293
		3	2.12726
21-4		NA	NA
		NA	NA
		NA	NA
22-4		NA	NA
		NA	NA
		NA	NA
23-2	16	1	3.09732	2.83778	White
		2	2.70375
		3	2.71228
24-2	17	1	2.38572	2.37827
		2	2.28728
		3	2.4618
25-2	18	1	1.08195	1.03727
		2	1.04171
		3	0.988161
26-1	19	1	0.576246	0.546791
		2	0.507152
		3	0.556975
27-2	20	1	1.48708	1.54249
		2	1.51031
		3	1.63009
28-2		NA	NA
		NA	NA
		NA	NA
29-2	21	1	3.29594	3.28141
		2	3.43045
		3	3.11785
30-2	22	1	3.71087	3.8548
		2	3.91609
		3	3.93745
31-2		NA	NA
		NA	NA
		NA	NA
32-2		NA	NA
		NA	NA
		NA	NA
33-2		NA	NA
		NA	NA
		NA	NA
34-2		NA	NA
		NA	NA
		NA	NA
35-2		NA	NA
		NA	NA
		NA	NA
36-2		NA	NA
		NA	NA
		NA	NA
37-2		NA	NA
		NA	NA
		NA	NA
38-1		NA	NA
		NA	NA
		NA	NA
39-2		NA	NA
		NA	NA
		NA	NA
40-2		NA	NA
		NA	NA
		NA	NA
41-2		NA	NA
		NA	NA
		NA	NA
42-4		NA	NA
		NA	NA
		NA	NA
43-4	23	1	3.33734	3.19879
		2	3.14318
		3	3.11586
44-2		NA	NA
		NA	NA
		NA	NA
45-3	24	1	1.98919	1.95535
		2	1.95451
		3	1.92237
46-4	25	1	2.22657	2.35852
		2	2.50919
		3	2.33982
47-2		NA	NA
		NA	NA
		NA	NA
Grand Mean				2.18483
Standard Deviation				0.895147
