# Supplementary material for: Determination of salt contents of bread types and estimation of salt intake from bread in Lebanon
Source: PLoS One. 2025 Jun 12;20(6):e0325857. doi: 10.1371/journal.pone.0325857 (PMC12161562; doi:10.1371/journal.pone.0325857)
Supplement: S2 File — Population Descriptives, bread consumption (g/day) and salt intake (g/day) from bread in Lebanon. (XLSX) [file pone.0325857.s002.xlsx]

## Sheet: Data bread
ID	Gender	Age	Education_Level	Family_Satus	Work_Status	Crowding_index	BMI	AWB_quantitygday	ABB_quantitygday	AWWB_quantitygday	MB_quantitygday	T_quantitygday	FBW_quantitygday	BBB_quantitygday	AWWB_ABB_quantitygday	salt_AWB_av	salt_ABB_av	salt_AWWB_av	salt_MB_av	salt_tannour_av	salt_FBW_av	salt_BBB_av	salt_AWWB_ABB_av
1	Female	23	University	Single, never married	employee	1	25.71	91.5	0.483	0	3.357	9.143	4.533	0	0.48	1.19	0.01	0	0.09	0.2	0.1	0	0.01
2	Female	18	University	Single, never married	student	1.4	22.15	0	24	0.267	3.133	0	0	19.429	24.27	0	0.35	0	0.09	0	0	0.37	0.36
3	Female	23	University	Single, never married	employee	0.83	21.22	24.857	24.857	28.286	0.522	0	9.714	9.714	53.14	0.32	0.37	0.42	0.01	0	0.21	0.18	0.78
4	Male	24	University	Single, never married	employee	3	19.93	58	0	0	6.714	9.143	0.756	0	0	0.75	0	0	0.19	0.2	0.02	0	0
5	Female	30	University	Married	employee	1.6	26.03	29	0	0	94	54.857	0	0	0	0.38	0	0	2.65	1.21	0	0	0
6	Female	60	High school/secondary	Married	retired	1.25	20.31	0	0	0	94	0	0	0	0	0	0	0	2.65	0	0	0	0
7	Female	50	Middle school/Primary	Married	housewife	0.75	22.77	11.143	0	0	13.429	9.143	0	9.714	0	0.14	0	0	0.38	0.2	0	0.18	0
8	Female	31	University	Single, never married	employee	1.25	20	26.143	0	0	9.4	0	29.143	0	0	0.34	0	0	0.27	0	0.64	0	0
9	Female	33	University	Divorced	employee	1.67	22.72	29	0.322	0	0.522	0	19.429	19.429	0.32	0.38	0	0	0.01	0	0.43	0.37	0
10	Female	29	University	Single, never married	employee	1.67	24.46	0	24.857	10.286	1.044	0	0	2.267	35.14	0	0.37	0.15	0.03	0	0	0.04	0.52
11	Female	29	University	Single, never married	employee	0.5	27.1	305	0.133	0	40.286	0.711	13.6	0.756	0.13	3.97	0	0	1.14	0.02	0.3	0.01	0
12	Female	29	University	Married	employee	0.5	27.76	40.26	0	0	4.431	3.017	9.714	4.533	0	0.52	0	0	0.12	0.07	0.21	0.09	0
13	Female	19	University	Single, never married	student	0.5	23.26	0	0	0	0	64	9.714	9.714	0	0	0	0	0	1.41	0.21	0.18	0
14	Female	21	University	Single, never married	student	1	25.48	58	0	0	62.04	0	0	0	0	0.75	0	0	1.75	0	0	0	0
15	Female	24	University	Divorced	unemployed	0.8	25	58	0	0	0.522	0	6.8	0	0	0.75	0	0	0.01	0	0.15	0	0
16	Female	28	University	Married	employee	1	26.73	87	24	24	23.5	0.711	29.143	4.533	48	1.13	0.35	0.35	0.66	0.02	0.64	0.09	0.71
17	Female	23	University	Single, never married	student	0.6	19.94	58	5.8	0.733	0	0	0	0	6.53	0.75	0.09	0.01	0	0	0	0	0.1
18	Female	40	University	Married	employee	1	22.04	61	0	0	0	0	19.429	9.714	0	0.79	0	0	0	0	0.43	0.18	0
19	Female	36	University	Single, never married	employee	0.5	24.34	2.071	0	0	13.429	0	0	9.714	0	0.03	0	0	0.38	0	0	0.18	0
20	Female	31	University	Single, never married	employee	0.6	21.45	4.143	8.286	0	26.857	9.143	9.714	0	8.29	0.05	0.12	0	0.76	0.2	0.21	0	0.12
21	Male	46	University	Single, never married	employee	0.25	24.68	0	33.143	37.714	0	0	0	19.429	70.86	0	0.49	0.55	0	0	0	0.37	1.04
22	Female	28	University	Single, never married	employee	0.83	19.71	24.857	8.286	9.429	20.143	0.356	9.714	9.714	17.71	0.32	0.12	0.14	0.57	0.01	0.21	0.18	0.26
23	Female	42	University	Single, never married	employee	0.57	23.51	17.254	0	0	0.261	0.178	4.533	38.857	0	0.22	0	0	0.01	0	0.1	0.74	0
24	Male	32	University	Single, never married	student	1	24.22	122	0.267	0	0	0	0	0	0.27	1.59	0	0	0	0	0	0	0
25	Female	60	University	Married	retired	1	25.56	87	0	0	0.261	0	2.267	0	0	1.13	0	0	0.01	0	0.05	0	0
26	Male	18	University	Single, never married	student	1.5	24.38	488	0	0	6.267	0	38.857	1.511	0	6.34	0	0	0.18	0	0.85	0.03	0
27	Female	20	University	Single, never married	student	1.25	20.2	0	1.714	0.367	0.522	0.356	29.143	9.714	2.08	0	0.03	0.01	0.01	0.01	0.64	0.18	0.03
28	Male	23	University	Single, never married	student	1	21.97	4.143	8.286	56.571	3.133	2.133	1.133	1.133	64.86	0.05	0.12	0.83	0.09	0.05	0.02	0.02	0.95
29	Female	20	University	Single, never married	employee	0.5	23.51	12.429	12.429	0	0	0	38.857	0	12.43	0.16	0.18	0	0	0	0.85	0	0.18
30	Female	20	University	Single, never married	student	0.83	22.76	17.429	33.143	0	1.567	0	29.143	0	33.14	0.23	0.49	0	0.04	0	0.64	0	0.49
31	Male	23	University	Single, never married	employee	1	31.14	37.286	0	0	1.044	0	408	0	0	0.48	0	0	0.03	0	8.98	0	0
32	Female	20	University	Single, never married	student	2	32.39	174	0.967	0	3.133	2.133	38.857	0	0.97	2.26	0.01	0	0.09	0.05	0.85	0	0.01
33	Male	35	University	Single, never married	employee	1.33	29.86	0	0	0	0	6.4	19.429	0	0	0	0	0	0	0.14	0.43	0	0
34	Male	19	University	Single, never married	student	0.67	20.45	232	0	0	3.133	0.711	2.267	0	0	3.02	0	0	0.09	0.02	0.05	0	0
35	Female	18	University	Single, never married	student	0.71	17.63	34.857	0	0	3.133	0	0.756	0	0	0.45	0	0	0.09	0	0.02	0	0
36	Female	19	University	Single, never married	student	0.67	19.47	17.429	0	0	0	0	0	0	0	0.23	0	0	0	0	0	0	0
37	Male	30	University	Single, never married	employee	0.25	24.78	0	24.857	28.286	0	0	0	0	53.14	0	0.37	0.42	0	0	0	0	0.78
38	Male	38	University	Single, never married	employee	0.4	26.01	7.429	0	13.714	0	0	0	87.429	13.71	0.1	0	0.2	0	0	0	1.66	0.2
39	Male	28	University	Single, never married	employee	0.67	23.18	29	0.322	0	0.522	0	2.267	2.267	0.32	0.38	0	0	0.01	0	0.05	0.04	0
40	Female	19	University	Single, never married	student	1	19.61	58	30.857	0	3.133	9.143	2.267	0	30.86	0.75	0.45	0	0.09	0.2	0.05	0	0.45
41	Female	26	University	Single, never married	employee	2.5	20.58	30.5	0	0	8.863	0	9.067	0	0	0.4	0	0	0.25	0	0.2	0	0
42	Female	30	University	Single, never married	employee	0.67	27.41	122	0	9.429	0	18.286	0	0	9.43	1.59	0	0.14	0	0.4	0	0	0.14
43	Female	23	University	Single, never married	employee	1	22.23	17.429	0	0	13.429	0.711	9.714	0.756	0	0.23	0	0	0.38	0.02	0.21	0.01	0
44	Male	30	University	Single, never married	employee	1.67	20.8	122	0	0	1.044	0	0.756	0	0	1.59	0	0	0.03	0	0.02	0	0
45	Female	27	University	Single, never married	employee	1	24.16	17.429	0	0	6.714	0.356	9.714	9.714	0	0.23	0	0	0.19	0.01	0.21	0.18	0
46	Male	24	University	Single, never married	student	0.6	24.15	488	0	0	0	13.714	0	0	0	6.34	0	0	0	0.3	0	0	0
47	Female	28	University	Single, never married	employee	1	19.16	116	0.644	0	1.567	0	58.286	19.429	0.64	1.51	0.01	0	0.04	0	1.28	0.37	0.01
48	Male	19	University	Single, never married	student	0.83	33.95	0.644	8.286	0	1.044	0	0	19.429	8.29	0.01	0.12	0	0.03	0	0	0.37	0.12
49	Male	19	University	Single, never married	student	1	21.04	116	0	0	94	0	0	0	0	1.51	0	0	2.65	0	0	0	0
50	Female	21	University	Single, never married	student	1	23.63	0	12.429	3.3	0	27.429	0	0.756	15.73	0	0.18	0.05	0	0.6	0	0.01	0.23
51	Male	20	University	Single, never married	student	1.25	20.96	26	0	0	0	0	0	0	0	0.34	0	0	0	0	0	0	0
52	Female	22	No school admission	Divorced	housewife	1.2	18.37	58	0	0	0	0	0	34	0	0.75	0	0	0	0	0	0.65	0
53	Male	39	Elementary	Widowed	employee	0.83	23.66	52	0	0	0	0	0	29.143	0	0.68	0	0	0	0	0	0.55	0
54	Male	23	Elementary	Married	unemployed	2.5	25.95	52	0	0	0	0	0	0	0	0.68	0	0	0	0	0	0	0
55	Male	18	Elementary	Widowed	unemployed	1.2	28.01	26	0	0	0	0	0	0	0	0.34	0	0	0	0	0	0	0
56	Female	23	Elementary	Divorced	housewife	1.25	26.95	0	0	0	0	0	0	0	0	0	0	0	0	0	0	0	0
57	Female	45	Elementary	Divorced	housewife	0.5	24.61	58	24	24	0	0	0	0	48	0.75	0.35	0.35	0	0	0	0	0.71
58	Female	30	Elementary	Married	housewife	0.75	20.82	26	24	0	0	0	0	0	24	0.34	0.35	0	0	0	0	0	0.35
59	Female	27	Middle school/Primary	Married	housewife	1.67	21.45	116	24	0	0	0	0	0	24	1.51	0.35	0	0	0	0	0	0.35
60	Male	33	Elementary	Married	employee	1.33	25.25	0	24	3.429	0	0	0	0	27.43	0	0.35	0.05	0	0	0	0	0.4
61	Male	30	Elementary	Married	employee	0.8	27.44	26	0	0	0	0	0	0	0	0.34	0	0	0	0	0	0	0
62	Female	25	University	Married	housewife	1	31.53	26	0	0	0	0	0	0	0	0.34	0	0	0	0	0	0	0
63	Female	43	Elementary	Married	housewife	1.25	32.35	52	0	0	0	0	0	0	0	0.68	0	0	0	0	0	0	0
64	Male	24	Middle school/Primary	Married	employee	0.75	24.34	0	116	0	0	0	0	0	116	0	1.71	0	0	0	0	0	1.71
65	Female	30	Middle school/Primary	Married	housewife	0.33	23.18	0	0	0	0	0	0	0	0	0	0	0	0	0	0	0	0
66	Male	46	High school/secondary	Married	employee	0.67	30.11	26	0	0	0	0	0	0	0	0.34	0	0	0	0	0	0	0
67	Female	20	University	Married	housewife	0.33	19.53	52	0	0	0	0	0	0	0	0.68	0	0	0	0	0	0	0
68	Male	19	High school/secondary	Widowed	employee	0.4	25.71	26	0	0	1.567	0	0	0	0	0.34	0	0	0.04	0	0	0	0
69	Male	60	Elementary	Divorced	employee	0.5	30.8	58	0	0	0	0	68	0	0	0.75	0	0	0	0	1.5	0	0
70	Female	50	Middle school/Primary	Married	housewife	1.33	24.97	58	0	0	0	2.133	0	0	0	0.75	0	0	0	0.05	0	0	0
71	Male	31	University	Single, never married	employee	0.4	23.18	58	0	0	0	0	0	0	0	0.75	0	0	0	0	0	0	0
72	Male	18	Middle school/Primary	Divorced	employee	0.75	23.66	116	0	0	2.35	0	0	0	0	1.51	0	0	0.07	0	0	0	0
73	Male	22	University	Widowed	employee	2	25.51	29	0	0	0	0	68	0	0	0.38	0	0	0	0	1.5	0	0
74	Male	21	University	Married	employee	0.75	27.97	58	0	0	0	0	0	0	0	0.75	0	0	0	0	0	0	0
75	Male	30	University	Married	employee	0.75	24.62	116	0	0	0	0	0	0	0	1.51	0	0	0	0	0	0	0
76	Male	37	University	Married	employee	0.4	27.68	58	0	0	0	0	0	0	0	0.75	0	0	0	0	0	0	0
77	Male	22	University	Divorced	employee	1.5	25.86	26	0	0	0	0	0	0	0	0.34	0	0	0	0	0	0	0
78	Female	21	University	Married	housewife	1	24.34	0	0	0	13.429	0	0	0	0	0	0	0	0.38	0	0	0	0
79	Female	18	Middle school/Primary	Single, never married	student	0.6	19.38	26	0	0	0	0	0	0	0	0.34	0	0	0	0	0	0	0
80	Female	50	Elementary	Married	housewife	1	22.1	58	0	0	0	0	0	0	0	0.75	0	0	0	0	0	0	0
81	Male	47	High school/secondary	Married	employee	1.5	31.16	61	0	0	0	0	0	0	0	0.79	0	0	0	0	0	0	0
82	Female	20	University	Single, never married	student	1.33	30.8	26	24	0	0	0	0	0	24	0.34	0.35	0	0	0	0	0	0.35
83	Female	19	University	Single, never married	student	1.25	19.84	26	3.429	0	0	0	0	0	3.43	0.34	0.05	0	0	0	0	0	0.05
84	Female	34	High school/secondary	Married	housewife	1.33	24.91	26	8.286	0	0	2.133	0	0	8.29	0.34	0.12	0	0	0.05	0	0	0.12
85	Male	36	High school/secondary	Married	employee	0.75	25.71	26	0	0	0	0	29.143	0	0	0.34	0	0	0	0	0.64	0	0
86	Male	40	University	Married	employee	0.6	28.73	0	0	0	0	0	0	0	0	0	0	0	0	0	0	0	0
87	Male	19	Elementary	Single, never married	employee	0.4	25.26	26	0	0	0	0	0	0	0	0.34	0	0	0	0	0	0	0
88	Male	29	University	Married	employee	0.8	25.35	1.857	0	0	0	0	0	0	0	0.02	0	0	0	0	0	0	0
89	Male	22	University	Divorced	employee	1	26.22	26	24	0	0	1.067	34	0	24	0.34	0.35	0	0	0.02	0.75	0	0.35
90	Female	19	Middle school/Primary	Single, never married	employee	2.5	19.53	26	0	0	0	0	0	0	0	0.34	0	0	0	0	0	0	0
91	Female	54	Elementary	Widowed	housewife	1.67	30.04	26	0	0	0	0	0	0	0	0.34	0	0	0	0	0	0	0
92	Male	39	Elementary	Divorced	employee	2	25.86	26	0	0	0	0	136	0	0	0.34	0	0	0	0	2.99	0	0
93	Female	49	Elementary	Divorced	employee	1	25.51	26	0	0	0	0	0	0	0	0.34	0	0	0	0	0	0	0
94	Male	19	High school/secondary	Single, never married	student	0.75	26.85	29	0	0	0	0	0	0	0	0.38	0	0	0	0	0	0	0
95	Male	20	University	Single, never married	student	1.5	25.5	58	0	0	0	0	0	0	0	0.75	0	0	0	0	0	0	0
96	Male	21	University	Single, never married	student	1.5	27.92	58	0	0	0	0	136	0	0	0.75	0	0	0	0	2.99	0	0
97	Male	25	University	Single, never married	student	2	24.68	0	0	0	0	0	0	0	0	0	0	0	0	0	0	0	0
98	Male	40	University	Married	employee	1	25.1	69.5	24	0	0	0	0	0	24	0.9	0.35	0	0	0	0	0	0.35
99	Female	39	High school/secondary	Married	housewife	0.5	26.03	26	8.286	0	0	0	0	0	8.29	0.34	0.12	0	0	0	0	0	0.12
100	Female	49	High school/secondary	Married	housewife	1.5	24.98	26	29	0	0	0	68	0	29	0.34	0.43	0	0	0	1.5	0	0.43
101	Female	50	University	Married	housewife	0.75	27.34	26	0	0	0	0	0	0	0	0.34	0	0	0	0	0	0	0
102	Female	60	University	Married	employee	0.21	27.55	0	2.071	0.55	47	9.143	0	0	2.62	0	0.03	0.01	1.33	0.2	0	0	0.04
103	Male	57	High school/secondary	Married	retired	0.75	24.8	1098	49.714	0	0	0	0	0	49.71	14.27	0.73	0	0	0	0	0	0.73
104	Male	31	Elementary	Single, never married	employee	2.5	22.46	348	0	0	0	0	4.533	0	0	4.52	0	0	0	0	0.1	0	0
105	Male	47	High school/secondary	Married	employee	1.2	27.74	52	8.286	6.857	3.133	91.429	2.267	0	15.14	0.68	0.12	0.1	0.09	2.01	0.05	0	0.22
106	Male	28	Elementary	Single, never married	employee	6	27.63	15.467	0	0	1410	82.286	0	0	0	0.2	0	0	39.76	1.81	0	0	0
107	Male	29	High school/secondary	Married	employee	1	27.78	232	0	0	0	2.133	0	0	0	3.02	0	0	0	0.05	0	0	0
108	Male	52	Elementary	Married	employee	5	21.09	696	0	75.429	25.067	17.067	0	0	75.43	9.05	0	1.11	0.71	0.38	0	0	1.11
109	Female	46	University	Married	housewife	0.6	22.94	0	30.857	30.857	47	0	0	0	61.71	0	0.45	0.45	1.33	0	0	0	0.91
110	Male	45	High school/secondary	Married	unemployed	1	33.14	976	1.933	0	25.067	17.067	0	0	1.93	12.69	0.03	0	0.71	0.38	0	0	0.03
111	Male	39	High school/secondary	Married	employee	1.2	30.9	99.429	74.571	30.857	9.4	45.714	4.533	4.533	105.43	1.29	1.1	0.45	0.27	1.01	0.1	0.09	1.55
112	Female	36	Middle school/Primary	Married	housewife	0.83	27.48	26	33.143	1.6	6.267	4.267	136	0	34.74	0.34	0.49	0.02	0.18	0.09	2.99	0	0.51
114	Female	26	Middle school/Primary	Married	employee	2	25.22	122	0	0	0	0	2.267	0	0	1.59	0	0	0	0	0.05	0	0
115	Female	30	High school/secondary	Single, never married	employee	1.5	37.58	0	58	0	0	0	0	0	58	0	0.85	0	0	0	0	0	0.85
116	Male	20	University	Single, never married	student	1.2	21.85	1464	0	0	0	0	9.714	0	0	19.03	0	0	0	0	0.21	0	0
117	Female	38	Elementary	Married	housewife	1	26.35	58	0	0.4	0	0	0	0	0.4	0.75	0	0.01	0	0	0	0	0.01
118	Female	44	University	Married	employee	0.83	25.32	58	8.286	0	6.714	19.2	9.067	0	8.29	0.75	0.12	0	0.19	0.42	0.2	0	0.12
119	Female	34	Middle school/Primary	Married	housewife	2.33	35.16	305	0	460	0	0	68	0	460	3.97	0	6.76	0	0	1.5	0	6.76
120	Male	28	Middle school/Primary	Married	employee	1	27.17	58	0	66	0	0	38.857	0	66	0.75	0	0.97	0	0	0.85	0	0.97
121	Male	21	University	Single, never married	student	1.33	21.6	728	0	0	6.267	0	0	0	0	9.46	0	0	0.18	0	0	0	0
122	Male	50	High school/secondary	Single, never married	employee	1.33	24.31	7.429	0.133	0	0	0	0	0	0.13	0.1	0	0	0	0	0	0	0
123	Female	22	Middle school/Primary	Single, never married	employee	1.75	33.3	78	0	0	6.267	0	0	0	0	1.01	0	0	0.18	0	0	0	0
124	Male	22	Middle school/Primary	Single, never married	employee	2.67	31.38	598	0	0	188	2.133	68	0	0	7.77	0	0	5.3	0.05	1.5	0	0
125	Male	45	University	Married	employee	0.8	32.22	618	0	66	13.429	54.857	170	170	66	8.03	0	0.97	0.38	1.21	3.74	3.23	0.97
126	Female	26	High school/secondary	Single, never married	student	2.5	19.53	122	0	0	94	64	272	0	0	1.59	0	0	2.65	1.41	5.98	0	0
127	Female	33	Middle school/Primary	Married	housewife	1.67	18.59	26	3.429	0	0	0	272	0	3.43	0.34	0.05	0	0	0	5.98	0	0.05
128	Female	27	University	Married	employee	0.83	19.07	174	0	0	0	0	4.857	0	0	2.26	0	0	0	0	0.11	0	0
129	Male	40	No school admission	Married	employee	2	23.88	156	4.8	0	13.429	0	0	0	4.8	2.03	0.07	0	0.38	0	0	0	0.07
130	Female	26	University	Married	unemployed	0.6	17.36	4.143	0	0	14.1	0	0	0	0	0.05	0	0	0.4	0	0	0	0
131	Male	51	High school/secondary	Married	employee	0.75	25.82	58	0	0	0	0	9.714	0	0	0.75	0	0	0	0	0.21	0	0
132	Male	23	University	Single, never married	employee	1	29.73	696	0	0	0	0	0	0	0	9.05	0	0	0	0	0	0	0
133	Female	29	University	Married	employee	0.6	23.88	312	0	0	0	0	9.714	0	0	4.06	0	0	0	0	0.21	0	0
134	Male	30	University	Married	employee	1	30.07	58	0	0	0	0	0	0	0	0.75	0	0	0	0	0	0	0
135	Female	32	University	Single, never married	employee	0.33	26.73	0	96	0	0	0	9.714	0	96	0	1.41	0	0	0	0.21	0	1.41
136	Female	37	Middle school/Primary	Single, never married	employee	0.6	22.77	8.286	232	0	0	0	4.533	0	232	0.11	3.41	0	0	0	0.1	0	3.41
137	Female	50	Middle school/Primary	Married	housewife	1	22.49	58	0	0	0	0	4.533	0	0	0.75	0	0	0	0	0.1	0	0
138	Male		Middle school/Primary	Single, never married	employee	1.6	23.63	59.429	0	0	1128	91.429	38.857	0	0	0.77	0	0	31.81	2.01	0.85	0	0
139	Female	21	University	Single, never married	student	0.83	20.03	52	0	0	3.133	0	38.857	29.143	0	0.68	0	0	0.09	0	0.85	0.55	0
140	Female	20	University	Single, never married	student	1.5	21.78	82.857	49.714	0	0	2.133	0	0	49.71	1.08	0.73	0	0	0.05	0	0	0.73
141	Male	40	High school/secondary	Married	unemployed	1	28.03	522	0	0	26.111	0	19.429	0	0	6.79	0	0	0.74	0	0.43	0	0
142	Female	42	High school/secondary	Married	housewife	1	28.41	87	0	0	26.857	18.286	0	0	0	1.13	0	0	0.76	0.4	0	0	0
143	Male	41	University	Married	employee	0.75	34.72	66.286	49.714	0	3.133	0	19.429	14.571	49.71	0.86	0.73	0	0.09	0	0.43	0.28	0.73
144	Male	18	No school admission	Divorced	unemployed	2.25	22.86	0	33.143	0	26.857	54.857	68	19.429	33.14	0	0.49	0	0.76	1.21	1.5	0.37	0.49
145	Male	32	Middle school/Primary	Married	employee	2	29.07	1677.5	0	0	25.067	0	9.067	0	0	21.81	0	0	0.71	0	0.2	0	0
146	Female	30	University	Married	housewife	1.5	27.34	78	2.4	0	0	64	0	0	2.4	1.01	0.04	0	0	1.41	0	0	0.04
147	Female	38	Elementary	Married	housewife	15		261	0	0	26.857	4.267	6.8	0	0	3.39	0	0	0.76	0.09	0.15	0	0
148	Male	83	Elementary	5	unemployed	0.67	25.24	488	0	0	0	0	0	0	0	6.34	0	0	0	0	0	0	0
149	Male	72	Middle school/Primary	Married	employee	0.83	26.45	0	0	72	0	0	0	0	72	0	0	1.06	0	0	0	0	1.06
150	Male	46	Elementary	Married	housewife	1.33	23.31	78	0	0	0	0	204	0	0	1.01	0	0	0	0	4.49	0	0
151	Female	25	University	Single, never married	employee	0.67	23.03	0	0	0	0	18.286	0	68	0	0	0	0	0	0.4	0	1.29	0
152	Female	50	University	Married	employee	0.71	31.83	0	0	0	0	0	0	19.429	0	0	0	0	0	0	0	0.37	0
153	Female	72	Middle school/Primary	Married	housewife	0.17	28.28	16.571	0	0	0	0	9.714	9.714	0	0.22	0	0	0	0	0.21	0.18	0
154	Female	20	University	Single, never married	student	1.2	23.81	0	24.857	0	1.567	64	0	0	24.86	0	0.37	0	0.04	1.41	0	0	0.37
155	Female	21	University	Single, never married	student	0.83	23.18	0	0.8	0	0	0	2.267	272	0.8	0	0.01	0	0	0	0.05	5.17	0.01
156	Female	20	University	Single, never married	student	1	20.94	8.286	0	0	0	0	38.857	0	0	0.11	0	0	0	0	0.85	0	0
157	Male	31	High school/secondary	Married	employee	1	26.25	366	49.714	0	0	2.133	0	34	49.71	4.76	0.73	0	0	0.05	0	0.65	0.73
158	Female	50	Elementary	Single, never married	employee	1	27.41	244	6	0	94	0	38.857	0	6	3.17	0.09	0	2.65	0	0.85	0	0.09
159	Male	27	University	Single, never married	employee	1.5	20.9	488	0	0	188	0	272	0	0	6.34	0	0	5.3	0	5.98	0	0
160	Female	25	University	Single, never married	employee	1.67	27.51	8.286	12.429	0	1.567	2.133	2.267	0	12.43	0.11	0.18	0	0.04	0.05	0.05	0	0.18
161	Male	19	Middle school/Primary	Single, never married	employee	5.5	24.84	854	0.8	0	94	0	476	136	0.8	11.1	0.01	0	2.65	0	10.47	2.58	0.01
162	Male	27	University	Single, never married	employee	0.8	25.95	232	0	0	3.133	0	136	0	0	3.02	0	0	0.09	0	2.99	0	0
163	Male	21	University	Single, never married	employee	2	18.62	406	0	3.833	6.267	0	408	0	3.83	5.28	0	0.06	0.18	0	8.98	0	0.06
164	Male	20	High school/secondary	Single, never married	employee	1.67	23.18	244	0	0	13.429	0	38.857	0	0	3.17	0	0	0.38	0	0.85	0	0
165	Female	53	Middle school/Primary	Married	housewife	0.75	32.42	61	24	0	13.429	9.143	0	0	24	0.79	0.35	0	0.38	0.2	0	0	0.35
166	Male	80	High school/secondary	Single, never married	employee	0.2	23.44	0	58	0	94	0	9.714	9.714	58	0	0.85	0	2.65	0	0.21	0.18	0.85
167	Male	32	University	Married	employee	0.8	31.83	0	0	0	0	0	0	0	0	0	0	0	0	0	0	0	0
168	Male	22	University	Single, never married	employee	0.33	24.98	244	0	0	6.714	0	0	0	0	3.17	0	0	0.19	0	0	0	0
169	Male	25	University	Single, never married	employee	0.5	22.35	130	0	0	0	0	9.714	0	0	1.69	0	0	0	0	0.21	0	0
170	Male	39	High school/secondary	Married	employee	1	35.89	26	0	0	0	0	9.714	9.714	0	0.34	0	0	0	0	0.21	0.18	0
171	Female	40	University	Married	employee	0.57	20.28	0	10.286	6.857	0	0	0	0	17.14	0	0.15	0.1	0	0	0	0	0.25
172	Female	35	University	Married	employee	0.4	26.95	58	0	0	0	0	9.714	0	0	0.75	0	0	0	0	0.21	0	0
173	Male	23	University	Single, never married	student	0.6	20.78	0	58	0	95.044	0	9.714	0	58	0	0.85	0	2.68	0	0.21	0	0.85
174	Male	29	University	Single, never married	employee	0.83	20.2	0	58.644	0	3.133	64	0	58.286	58.64	0	0.86	0	0.09	1.41	0	1.11	0.86
175	Female	20	Middle school/Primary	Single, never married	employee	1	23.67	33.143	0	3.429	94	0	0	0	3.43	0.43	0	0.05	2.65	0	0	0	0.05
176	Male	51	High school/secondary	Married	employee	1	27.61	58	0	0	13.429	0	38.857	0	0	0.75	0	0	0.38	0	0.85	0	0
177	Male	44	Elementary	Married	employee	0.8	26.28	0	8.286	0	1.567	0	0	19.429	8.29	0	0.12	0	0.04	0	0	0.37	0.12
178	Female	37	University	Married	employee	0.67	31.23	78	0	9.429	0	0	0	0	9.43	1.01	0	0.14	0	0	0	0	0.14
179	Female	18	University	Single, never married	student	1	18.73	122	0	0	3.133	2.133	29.143	0	0	1.59	0	0	0.09	0.05	0.64	0	0
180	Male	60	University	Single, never married	retired	0.4	33.95	58	0	0	0	0	68	9.714	0	0.75	0	0	0	0	1.5	0.18	0
181	Male	35	High school/secondary	Married	employee	1.67	31.07	26	0	0	3.133	2.133	2.267	2.267	0	0.34	0	0	0.09	0.05	0.05	0.04	0
182	Female	57	Middle school/Primary	Married	employee	1.25	23.5	87	0	0	0	64	0	0	0	1.13	0	0	0	1.41	0	0	0
183	Female	56	University	Married	employee	2		0	0	0	0	0	0	0	0	0	0	0	0	0	0	0	0
184	Male	33	Middle school/Primary	Married	employee	1	29.45	406	0	0	0	0	0	0	0	5.28	0	0	0	0	0	0	0
185	Female	68	Elementary	Married	employee	1	30.22	26	0	72	6.714	2.133	0	0	72	0.34	0	1.06	0.19	0.05	0	0	1.06
186	Female	38	High school/secondary	Married	employee	0.8	32.03	17.429	0.8	0	94	0	0	0	0.8	0.23	0.01	0	2.65	0	0	0	0.01
187	Male	65	University	Married	employee	1	22.34	174	8.286	16.429	0	27.429	9.714	9.714	24.71	2.26	0.12	0.24	0	0.6	0.21	0.18	0.36
188	Male	33	Middle school/Primary	Married	employee	0.75	26.17	244	0	0	3.133	0	9.714	0	0	3.17	0	0	0.09	0	0.21	0	0
189	Female	5	Elementary	Single, never married	student	30	55.36	0	0	0	0	0	0	34	0	0	0	0	0	0	0	0.65	0
190	Female	13	Elementary	Single, never married	student	1	21.36	0	0	0	0	0	0	0	0	0	0	0	0	0	0	0	0
191	Male	26	University	Single, never married	employee	2.5	20.58	30.5	0	0	8.863	0	9.067	0	0	0.4	0	0	0.25	0	0.2	0	0
192	Female	34	University	Widowed	employee	2	23.83	0	0	10.286	0	0	0	4.533	10.29	0	0	0.15	0	0	0	0.09	0.15
193	Female	33	High school/secondary	Single, never married	employee	1.33	23.51	58	3.429	49.286	0	18.286	19.429	0.756	52.71	0.75	0.05	0.72	0	0.4	0.43	0.01	0.77
194	Female	67	University	Single, never married	employee	0.25	20.7	0	0	48	0	4.267	68	68	48	0	0	0.71	0	0.09	1.5	1.29	0.71
195	Female	23	University	Single, never married	student	1.33	23.63	3.467	0	0	0	0	9.714	0	0	0.05	0	0	0	0	0.21	0	0
196	Female	23	University	Single, never married	student	1.2	23.44	4.067	48	0	0	0	0	0	48	0.05	0.71	0	0	0	0	0	0.71
197	Female	20	University	Single, never married	student	1.25	23.44	0	0	0	0	0	9.714	0	0	0	0	0	0	0	0.21	0	0
198	Female	19	University	Single, never married	student	0.83	33.95	0.644	8.286	0	1.044	0	0	19.429	8.29	0.01	0.12	0	0.03	0	0	0.37	0.12
199	Female	19	University	Single, never married	student	1	21.04	116	0	0	94	0	0	0	0	1.51	0	0	2.65	0	0	0	0
200	Male	21	University	Single, never married	student	1	23.63	0	12.429	3.3	0	27.429	0	0.756	15.73	0	0.18	0.05	0	0.6	0	0.01	0.23
201	Female	28	University	Single, never married	employee	1	22.66	26	0	0	15.667	0	0	0	0	0.34	0	0	0.44	0	0	0	0
202	Female	74	University	Widowed	retired	0.5	25	116	116	0	67.143	18.286	0	0	116	1.51	1.71	0	1.89	0.4	0	0	1.71
203	Female	83	High school/secondary	Widowed	retired	0.33	25	0	174	48	0	0	0	29.143	222	0	2.56	0.71	0	0	0	0.55	3.26
204	Female	50	University	Single, never married	employee	0.29	24.78	0	3.429	0	0	4.267	0	0	3.43	0	0.05	0	0	0.09	0	0	0.05
205	Female	40	Middle school/Primary	Single, never married	employee	4.5	33.33	0	232	0	0	0	0	0	232	0	3.41	0	0	0	0	0	3.41
206	Female	57	Middle school/Primary	Divorced	housewife	0.6	28.89	0	49.714	0	3.133	0	136	136	49.71	0	0.73	0	0.09	0	2.99	2.58	0.73
207	Male	32	University	Married	employee	0.5	21.63	540	0	0	0	0	0	0	0	7.02	0	0	0	0	0	0	0
208	Male	19	Middle school/Primary	Single, never married	employee	0.75	23.08	366	0	0	0	0	19.429	0	0	4.76	0	0	0	0	0.43	0	0
209	Female	22	University	Single, never married	employee	1.25	22.41	0	8.286	0	0	0	0	4.533	8.29	0	0.12	0	0	0	0	0.09	0.12
210	Female	23	University	Single, never married	employee	1	27.51	29	0	0	0	0	85	0	0	0.38	0	0	0	0	1.87	0	0
211	Female	67	Middle school/Primary	Married	housewife	1	31.11	0	174	0	0	0	0	0	174	0	2.56	0	0	0	0	0	2.56
212	Male	58	University	Married	employee	1	25.51	122	0	0	94	0	136	0	0	1.59	0	0	2.65	0	2.99	0	0
213	Male	63	University	Single, never married	employee	0.17	28.4	0	58	0	23.5	0	0	0	58	0	0.85	0	0.66	0	0	0	0.85
214	Male	37	University	Married	employee	1	29.96	0	0	0	94	0	0	0	0	0	0	0	2.65	0	0	0	0
215	Male	64	University	Married	employee	1	27.43	0	58	0	0	0	0	272	58	0	0.85	0	0	0	0	5.17	0.85
216	Female	20	University	Single, never married	employee	1	16.28	209.143	0	0	0	0	4.533	0	0	2.72	0	0	0	0	0.1	0	0
217	Female	57	University	Divorced	retired	0.33	22.58	0	24	0	0	0	0	0	24	0	0.35	0	0	0	0	0	0.35
218	Male	35	High school/secondary	Married	employee	1.5	29.32	58	58	0.8	94	64	2.267	0	58.8	0.75	0.85	0.01	2.65	1.41	0.05	0	0.86
219	Male	26	Middle school/Primary	Married	employee	1.33	34.95	732	0	690	282	54.857	0	0	690	9.52	0	10.14	7.95	1.21	0	0	10.14
220	Male	65	Middle school/Primary	Married	employee	0.5	26.67	0	0	0	0	64	0	0	0	0	0	0	0	1.41	0	0	0
221	Male	19	Middle school/Primary	Single, never married	employee	1	28.07	116	0	0	0	0	0	0	0	1.51	0	0	0	0	0	0	0
222	Male	72	University	Married	employee	0.8	33.03	0	0	0	0	0	0	68	0	0	0	0	0	0	0	1.29	0
223	Male	26	High school/secondary	Single, never married	employee	1	19.79	16.571	0	0	0	0	136	0	0	0.22	0	0	0	0	2.99	0	0
224	Female	33	University	Married	employee	1.5	33.18	23.2	99.429	0	0	0	0	0	99.43	0.3	1.46	0	0	0	0	0	1.46
225	Male	27	University	Single, never married	employee	0.8	25.95	104	0	0	0	0	0	0	0	1.35	0	0	0	0	0	0	0
226	Male	65	University	Married	retired	1	25.99	52.286	0	0	80.571	0	0	0	0	0.68	0	0	2.27	0	0	0	0
227	Male	45	University	Married	employee	0.71	25.31	0	10.286	6.857	13.429	9.143	340	340	17.14	0	0.15	0.1	0.38	0.2	7.48	6.46	0.25
228	Male	22	University	Single, never married	employee	1.5	20.66	244	0	0	188	0	0	0	0	3.17	0	0	5.3	0	0	0	0
229	Male	22	University	Single, never married	employee	0.8	25.06	366	0	0	0	0	0	0	0	4.76	0	0	0	0	0	0	0
230	Male	32	University	Single, never married	employee	0.5	23.67	8.286	0	0	13.429	0	19.429	0	0	0.11	0	0	0.38	0	0.43	0	0
231	Female	60	University	Married	housewife	1	20.31	732	0	0	94	0	136	136	0	9.52	0	0	2.65	0	2.99	2.58	0
232	Male	68	High school/secondary	Married	employee	1	26.57	0	232	0	0	192	0	204	232	0	3.41	0	0	4.22	0	3.88	3.41
233	Female	35	University	Single, never married	employee	0.33	24.56	58	0	0	0	0	0	68	0	0.75	0	0	0	0	0	1.29	0
234	Female	21	University	Single, never married	employee	1.33	21.97	0	58	0	0	0	0	0	58	0	0.85	0	0	0	0	0	0.85
235	Male	40	Middle school/Primary	Single, never married	unemployed	0.33	23.44	244	0	0	0	0	0	0	0	3.17	0	0	0	0	0	0	0
236	Female	19	University	Single, never married	employee	1.2	21.87	0	24	0	94	0	0	0	24	0	0.35	0	2.65	0	0	0	0.35
237	Female	45	High school/secondary	Single, never married	employee	2	24.03	0	0	0	0	0	0	0	0	0	0	0	0	0	0	0	0
238	Female	56	University	Married	employee	0.33	26.57	0	19.333	0	0	0	0	0	19.33	0	0.28	0	0	0	0	0	0.28
239	Male	23	University	Single, never married	student	1	27.73	232	0	0	0	0	0	38.857	0	3.02	0	0	0	0	0	0.74	0
240	Female	52	University	Married	employee	0.8	24.34	0	58	24	0	54.857	0	0	82	0	0.85	0.35	0	1.21	0	0	1.21
241	Female	45	University	Married	housewife	0.8	20.76	244	0	0	53.714	0	0	0	0	3.17	0	0	1.51	0	0	0	0
242	Male	32	Middle school/Primary	Married	employee	1	30.03	174	0	0	0	91.429	0	0	0	2.26	0	0	0	2.01	0	0	0
243	Male	35	Middle school/Primary	Married	employee	2	27.78	244	0	48	0	192	0	0	48	3.17	0	0.71	0	4.22	0	0	0.71
244	Male	40	Elementary	Married	employee	1.67	30.39	244	0	0	0	0	0	68	0	3.17	0	0	0	0	0	1.29	0
245	Male	35	Elementary	Married	employee	1.33	20.76	52	0	0	0	0	0	0	0	0.68	0	0	0	0	0	0	0
246	Male	21	University	Single, never married	employee	0.8	26.88	65	0	0	0	0	0	0	0	0.85	0	0	0	0	0	0	0
247	Female	51	Elementary	Married	employee	1.4	22.49	39	0	0	94	0	0	0	0	0.51	0	0	2.65	0	0	0	0
248	Male	42	Middle school/Primary	Married	employee	1.25	30.49	244	0	0	0	0	0	0	0	3.17	0	0	0	0	0	0	0
249	Male	19	High school/secondary	Single, never married	employee	1.2	23.8	122	0	0	0	0	204	0	0	1.59	0	0	0	0	4.49	0	0
250	Male	25	University	Single, never married	employee	0.75	25.95	58	0	0	0	0	0	0	0	0.75	0	0	0	0	0	0	0
251	Female	36	University	Married	employee	0.67	21.45	0	58	0	0	0	0	14.571	58	0	0.85	0	0	0	0	0.28	0.85
252	Female	37	No school admission	Married	housewife	0.67	33.22	549	0	0	0	0	0	0	0	7.14	0	0	0	0	0	0	0
253	Female	26	University	Single, never married	employee	1	21.55	244	0	0	0	0	6.8	0	0	3.17	0	0	0	0	0.15	0	0
254	Female	48	High school/secondary	Married	employee	0.43	23.42	61	7.733	0	0	0	0	0	7.73	0.79	0.11	0	0	0	0	0	0.11
255	Female	26	University	Single, never married	employee	0.67	24.74	0	232	0	0	0	14.571	0	232	0	3.41	0	0	0	0.32	0	3.41
256	Male	40	High school/secondary	Married	employee	0.57	28.69	549	0	0	0	0	0	0	0	7.14	0	0	0	0	0	0	0
257	Male	44	University	Married	employee	0.6	30.03	732	0	0	0	0	13.6	0	0	9.52	0	0	0	0	0.3	0	0
258	Male	34	University	Single, never married	employee	0.67	28.41	244	0	0	0	0	29.143	0	0	3.17	0	0	0	0	0.64	0	0
259	Female	34	University	Married	employee	0.67	25.08	244	0	0	0	0	0	0	0	3.17	0	0	0	0	0	0	0
260	Male	20	High school/secondary	Single, never married	student	0.8	25.14	305	0	0	0	0	38.857	0	0	3.97	0	0	0	0	0.85	0	0
261	Female	29	University	Married	housewife	0.6	20.96	244	0	0	0	0	13.6	0	0	3.17	0	0	0	0	0.3	0	0
262	Female	39	No school admission	Married	housewife	0.71	28.03	549	0	0	0	0	0	0	0	7.14	0	0	0	0	0	0	0
263	Female	36	University	Single, never married	employee	0.8	20.06	244	0	0	0	0	14.571	0	0	3.17	0	0	0	0	0.32	0	0
264	Female	57	University	Married	housewife	0.44	27.92	0	108	0	4.7	0	0	0	108	0	1.59	0	0.13	0	0	0	1.59
265	Female	23	University	Single, never married	student	0.8	19.68	0	58	0	0	0	14.571	0	58	0	0.85	0	0	0	0.32	0	0.85
266	Male	37	University	Married	employee	0.6	23.5	366	0	0	0	0	0	0	0	4.76	0	0	0	0	0	0	0
267	Male	51	High school/secondary	Married	employee	0.5	26.85	244	0	0	0	0	0	0	0	3.17	0	0	0	0	0	0	0
268	Female	30	University	Married	employee	0.75	25.22	122	0	0	0	0	13.6	0	0	1.59	0	0	0	0	0.3	0	0
269	Female	27	University	Single, never married	employee	0.8	31.12	732	0	0	0	0	6.8	0	0	9.52	0	0	0	0	0.15	0	0
270	Female	32	University	Married	housewife	1	23.24	0	348	0	0	0	6.8	0	348	0	5.12	0	0	0	0.15	0	5.12
271	Female	21	University	Married	student	0.67	21.99	61	0	0	0	0	29.143	0	0	0.79	0	0	0	0	0.64	0	0
272	Female	23	University	Single, never married	employee	0.57	21.6	0	232	0	0	0	43.714	0	232	0	3.41	0	0	0	0.96	0	3.41
273	Female	37	High school/secondary	Single, never married	employee	0.6	26.53	244	0	0	0	0	29.143	0	0	3.17	0	0	0	0	0.64	0	0
274	Female	37	University	Married	housewife	1	25.22	0	96	0	0	0	0	0	96	0	1.41	0	0	0	0	0	1.41
275	Female	45	No school admission	Married	housewife	0.67	22.98	244	0	0	0	0	0	0	0	3.17	0	0	0	0	0	0	0
276	Female	22	University	Single, never married	student	0.83	20.06	0	48	0	0	0	0	29.143	48	0	0.71	0	0	0	0	0.55	0.71
277	Female	27	University	Married	employee	0.6	21.67	0	116	0	0	0	29.143	0	116	0	1.71	0	0	0	0.64	0	1.71
278	Female	27	University	Married	employee	0.5	22.41	244	0	0	0	0	0	0	0	3.17	0	0	0	0	0	0	0
279	Male	37	University	Married	employee	1	26.15	366	0	0	0	0	0	0	0	4.76	0	0	0	0	0	0	0
280	Female	19	High school/secondary	Single, never married	student	1	23.51	122	0	0	0	0	14.571	0	0	1.59	0	0	0	0	0.32	0	0
281	Male	47	High school/secondary	Married	employee	0.6	26.28	366	0	0	0	0	13.6	0	0	4.76	0	0	0	0	0.3	0	0
282	Female	41	No school admission	Single, never married	employee	0.75	26.67	61	0	0	6.267	0	0	0	0	0.79	0	0	0.18	0	0	0	0
283	Male	65	High school/secondary	Divorced	employee	0.67	28.41	732	0	0	6.267	0	0	0	0	9.52	0	0	0.18	0	0	0	0
284	Male	61	No school admission	Married	employee	0.4	25.1	366	0	0	6.267	0	0	0	0	4.76	0	0	0.18	0	0	0	0
285	Female	29	University	Married	employee	0.75	20.38	244	0	0	0	0	0	0	0	3.17	0	0	0	0	0	0	0
286	Male	31	University	Single, never married	employee	0.8	24.93	488	0	0	0	0	3.4	0	0	6.34	0	0	0	0	0.07	0	0
287	Male	53	University	Married	employee	0.67	26.09	0	464	0	0	0	0	0	464	0	6.82	0	0	0	0	0	6.82
288	Male	63	University	Married	employee	0.33	26.08	0	116	0	3.133	0	0	0	116	0	1.71	0	0.09	0	0	0	1.71
289	Female	51	No school admission	Married	housewife	0.6	25.53	0	36	0	0	0	13.6	0	36	0	0.53	0	0	0	0.3	0	0.53
290	Female	18	Elementary	Single, never married	student	0.8	20.03	61	0	0	0	0	29.143	0	0	0.79	0	0	0	0	0.64	0	0
291	Female	25	University	Single, never married	employee	1	23.19	0	0	0	0	0	0	408	0	0	0	0	0	0	0	7.75	0
292	Female	55	High school/secondary	Married	housewife	0.6	25.07	0	24	0	0	0	0	0	24	0	0.35	0	0	0	0	0	0.35
293	Female	24	University	Single, never married	employee	0.75	21.3	0	0	0	0	0	306	0	0	0	0	0	0	0	6.73	0	0
294	Male	47	No school admission	Married	employee	0.8	26.88	122	0	0	0	0	0	0	0	1.59	0	0	0	0	0	0	0
295	Female	40	No school admission	Married	housewife	0.5	25.22	122	0	0	0	0	14.571	0	0	1.59	0	0	0	0	0.32	0	0
296	Male	38	University	Married	employee	0.8	25.85	122	0	0	0	0	13.6	0	0	1.59	0	0	0	0	0.3	0	0
297	Male	21	High school/secondary	Single, never married	student	1	26.93	244	0	0	0	0	58.286	0	0	3.17	0	0	0	0	1.28	0	0
298	Male	33	University	Single, never married	employee	0.83	22.65	122	0	0	0	0	9.067	0	0	1.59	0	0	0	0	0.2	0	0
299	Female	22	University	Married	employee	0.5	20.06	52	0	0	0	0	29.143	0	0	0.68	0	0	0	0	0.64	0	0
300	Female	31	No school admission	Married	housewife	1	30.49	122	0	0	0	0	0	0	0	1.59	0	0	0	0	0	0	0
301	Female	63	High school/secondary	Married	housewife	0.6	33.31	17.429	29	0	0	0	0	0	29	0.23	0.43	0	0	0	0	0	0.43
302	Male	54	University	Married	employee	0.5	28.4	122	5.8	0	6.267	0	43.714	0	5.8	1.59	0.09	0	0.18	0	0.96	0	0.09
303	Female	42	High school/secondary	Married	housewife	0.63	22.03	8.714	29	0	0	0	4.533	14.571	29	0.11	0.43	0	0	0	0.1	0.28	0.43
304	Female	23	University	Single, never married	unemployed	0.33	23.23	87	0	0	0	0	43.714	0	0	1.13	0	0	0	0	0.96	0	0
305	Female	39	University	Divorced	employee	0.67	34.37	116	16.571	0	0	0	43.714	0	16.57	1.51	0.24	0	0	0	0.96	0	0.24
306	Female	45	High school/secondary	Married	employee	0.71	33.27	122	0	0	0	0	0	0	0	1.59	0	0	0	0	0	0	0
307	Female	53	High school/secondary	Married	housewife	1	26.23	61	3.867	0	26.857	4.267	136	0	3.87	0.79	0.06	0	0.76	0.09	2.99	0	0.06
308	Female	24	University	Single, never married	student	1	22.03	13.071	29	4.4	0	0	9.067	43.714	33.4	0.17	0.43	0.06	0	0	0.2	0.83	0.49
309	Male	31	University	Married	housewife	0.8	27.15	61	16.571	0	0	8.533	0	0	16.57	0.79	0.24	0	0	0.19	0	0	0.24
310	Male	60	University	Married	employee	0.33	27.1	58	24.857	0	6.267	0	4.533	29.143	24.86	0.75	0.37	0	0.18	0	0.1	0.55	0.37
311	Female	27	University	Single, never married	employee	0.57	23.31	8.286	116	0	0	6.4	0	0	116	0.11	1.71	0	0	0.14	0	0	1.71
312	Female	37	University	Married	employee	0.6	26.56	16.571	41.429	18.857	0	0	19.429	43.714	60.29	0.22	0.61	0.28	0	0	0.43	0.83	0.89
313	Male	54	University	Married	employee	0.4	26.29	16.571	37.286	10.286	0	6.4	58.286	0	47.57	0.22	0.55	0.15	0	0.14	1.28	0	0.7
314	Male	54	Middle school/Primary	Married	employee	0.83	28.08	122	0	0	0	0	72.857	0	0	1.59	0	0	0	0	1.6	0	0
315	Female	35	High school/secondary	Married	housewife	0.75	22.15	58	10.286	0	0	4.267	87.429	3.4	10.29	0.75	0.15	0	0	0.09	1.92	0.06	0.15
316	Male	56	University	Married	employee	0.83	28.09	116	33.143	4.4	0	0	29.143	0	37.54	1.51	0.49	0.06	0	0	0.64	0	0.55
317	Female	43	High school/secondary	Married	housewife	0.8	26.67	122	16.571	0	0	2.133	97.143	0	16.57	1.59	0.24	0	0	0.05	2.14	0	0.24
318	Male	22	University	Single, never married	student	0.5	23.81	116	0	0	9.4	0	204	0	0	1.51	0	0	0.27	0	4.49	0	0
319	Female	21	University	Single, never married	student	0.45	19.16	3.867	8.286	9.429	0	0	6.8	68	17.71	0.05	0.12	0.14	0	0	0.15	1.29	0.26
320	Female	46	High school/secondary	Married	housewife	0.67	30.1	58	1.933	0	0	0	58.286	0	1.93	0.75	0.03	0	0	0	1.28	0	0.03
321	Male	28	University	Single, never married	employee	0.5	26.86	29	0	28.286	0	0	6.8	29.143	28.29	0.38	0	0.42	0	0	0.15	0.55	0.42
322	Male	35	University	Married	housewife	0.5	31.02	183	0	0	6.267	0	136	0	0	2.38	0	0	0.18	0	2.99	0	0
323	Female	65	High school/secondary	Married	retired	0.5	32.89	0	58	0	0	0	0	0	58	0	0.85	0	0	0	0	0	0.85
324	Male	51	University	Married	employee	0.57	32.83	122	0	0	40.286	0	102	0	0	1.59	0	0	1.14	0	2.24	0	0
325	Male	22	University	Single, never married	student	0.8	29.75	116	0	0	0	4.267	58.286	0	0	1.51	0	0	0	0.09	1.28	0	0
326	Female	20	University	Single, never married	student	1.33	28.65	8.286	16.571	6.857	0	0	4.533	19.429	23.43	0.11	0.24	0.1	0	0	0.1	0.37	0.34
327	Female	56	University	Widowed	unemployed	0.8	25.1	183	0	0	0	0	72.857	0	0	2.38	0	0	0	0	1.6	0	0
328	Female	21	University	Single, never married	student	0.5	26.18	0	58	0	0	0	29.143	58.286	58	0	0.85	0	0	0	0.64	1.11	0.85
329	Female	50	University	Married	housewife	0.6	24.22	26.143	24.857	0	0	0	19.429	0	24.86	0.34	0.37	0	0	0	0.43	0	0.37
330	Male	19	High school/secondary	Single, never married	student	0.57	29.74	122	0	0	18.8	18.286	102	0	0	1.59	0	0	0.53	0.4	2.24	0	0
331	Male	57	University	Divorced	employee	0.5	28.7	122	0	0	0	27.429	136	43.714	0	1.59	0	0	0	0.6	2.99	0.83	0
332	Female	32	High school/secondary	Married	employee	0.83	22.21	58	0	0	0	0	72.857	0	0	0.75	0	0	0	0	1.6	0	0
333	Female	44	Middle school/Primary	Married	housewife	1	25.97	61	3.867	0	26.857	0	204	0	3.87	0.79	0.06	0	0.76	0	4.49	0	0.06
334	Female	26		Widowed	employee	2.25	18.81	0	24.857	0	0	0	29.143	43.714	24.86	0	0.37	0	0	0	0.64	0.83	0.37
335	Male	43	High school/secondary	Divorced	employee	0.5	27.34	61	0	37.714	0	0	29.143	0	37.71	0.79	0	0.55	0	0	0.64	0	0.55
336	Female	23	University	Single, never married	student	0.6	31.2	29	24.857	0	3.133	0	10.2	29.143	24.86	0.38	0.37	0	0.09	0	0.22	0.55	0.37
337	Female	38	University	Married	housewife	1	27.34	30.5	0	0	0	0	58.286	10.2	0	0.4	0	0	0	0	1.28	0.19	0
338	Female	27	University	Married	employee	0.5	27.39	58	0	0	0	27.429	21.76	14.571	0	0.75	0	0	0	0.6	0.48	0.28	0
339	Female	41	High school/secondary	Divorced	employee	0.5	22.06	61	0	0	0	0	0	0	0	0.79	0	0	0	0	0	0	0
340	Male	65	University	Married	retired	0.33	25.01	12.429	58	0	0	0	136	0	58	0.16	0.85	0	0	0	2.99	0	0.85
341	Female	33	High school/secondary	Married	employee	0.57	26.03	29	0	0	0	0	58.286	0	0	0.38	0	0	0	0	1.28	0	0
342	Male	42	University	Married	employee	0.5	33.71	61	16.571	28.286	6.267	0	0	13.6	44.86	0.79	0.24	0.42	0.18	0	0	0.26	0.66
343	Female	36	University	Single, never married	employee	0.4	29.24	0	41.429	28.286	0	0	29.143	0	69.71	0	0.61	0.42	0	0	0.64	0	1.02
344	Male	50	University	Divorced	unemployed	0.83	32.74	183	0	0	9.4	0	136	0	0	2.38	0	0	0.27	0	2.99	0	0
345	Female	53	University	Married	housewife	0.6	24.61	39	24.857	15.4	0	0	29.143	0	40.26	0.51	0.37	0.23	0	0	0.64	0	0.59
346	Female	45	University	Married	unemployed	0.67	23.94	30.5	33.143	0	0	27.429	43.714	6.8	33.14	0.4	0.49	0	0	0.6	0.96	0.13	0.49
347	Female	4	No school admission	Married	unemployed	15.75	62.89	61	0	0	0	0	136	0	0	0.79	0	0	0	0	2.99	0	0
348	Female	35	High school/secondary	Married	housewife	0.6	24.84	58	7.733	0	0	0	6.8	29.143	7.73	0.75	0.11	0	0	0	0.15	0.55	0.11
349	Male	32	University	Single, never married	employee	0.5	26.49	122	24.857	28.286	0	18.286	29.143	14.571	53.14	1.59	0.37	0.42	0	0.4	0.64	0.28	0.78
350	Male	30	University	Single, never married	employee	0.17	26.49	0	0	0	0	0	0	0	0	0	0	0	0	0	0	0	0
351	Female	40	University	Married	housewife	0.67	25	0	0	0	94	64	0	0	0	0	0	0	2.65	1.41	0	0	0
352	Female	18	University	Single, never married	student	2	18.04	0	0	33	94	32	0	4.533	33	0	0	0.49	2.65	0.7	0	0.09	0.49
353	Female	38	High school/secondary	Married	housewife	0.5	18.13	0	0	0	0	192	2.267	0	0	0	0	0	0	4.22	0.05	0	0
354	Female	21	University	Single, never married	student	0.8	18.34	116	24	0	0	64	136	0	24	1.51	0.35	0	0	1.41	2.99	0	0.35
355	Female	27	University	Married	housewife	1	18.42	58	0	0	94	0	0	0	0	0.75	0	0	2.65	0	0	0	0
356	Female	20	University	Single, never married	student	1.25	18.42	61	0	0	0	0	136	0	0	0.79	0	0	0	0	2.99	0	0
357	Female	32	University	Married	employee	0.5	18.51	0	0	0	0	192	0	0	0	0	0	0	0	4.22	0	0	0
358	Female	25	University	Single, never married	employee	1.2	18.67	0	174	0	0	0	19.429	0	174	0	2.56	0	0	0	0.43	0	2.56
359	Female	45	University	Married	employee	1	19.05	13	0	0	1.567	0	68	0	0	0.17	0	0	0.04	0	1.5	0	0
360	Female	21	University	Single, never married	employee	1.2	19.15	0	232	0	0	0	0	0	232	0	3.41	0	0	0	0	0	3.41
361	Female	28	University	Single, never married	employee	1.8	19.22	61	0	0	3.133	2.133	0	0	0	0.79	0	0	0.09	0.05	0	0	0
362	Female	25	University	Married	housewife	0.33	19.33	0	116	24	94	96	0	0	140	0	1.71	0.35	2.65	2.11	0	0	2.06
363	Female	27	University	Married	employee	0.29	19.49	0	58	0	0	32	0	0	58	0	0.85	0	0	0.7	0	0	0.85
364	Female	30	University	Married	housewife	1.33	19.53	0	58	0	0	64	0	2.267	58	0	0.85	0	0	1.41	0	0.04	0.85
365	Female	30	University	Married	employee	0.6	19.78	0	0	66	0	0	0	0	66	0	0	0.97	0	0	0	0	0.97
366	Male	20	University	Single, never married	employee	1	19.92	183	0	0	0	0	0	0	0	2.38	0	0	0	0	0	0	0
367	Female	26	University	Married	employee	0.8	19.98	13	0	0	1.567	0	0	0	0	0.17	0	0	0.04	0	0	0	0
368	Female	30	University	Married	employee	0.8	20.2	0	116	0	40.286	0	6.8	0	116	0	1.71	0	1.14	0	0.15	0	1.71
369	Female	19	University	Single, never married	student	1.67	20.2	122	0	0	0	0	0	0	0	1.59	0	0	0	0	0	0	0
370	Female	34	University	Married	housewife	0.44	20.57	0	0	33	0	64	0	0	33	0	0	0.49	0	1.41	0	0	0.49
371	Female	56	Middle school/Primary	Married	housewife	0.6	21.11	0	0	0	0	128	0	0	0	0	0	0	0	2.82	0	0	0
372	Female	23	University	Single, never married	employee	1.25	21.33	244	0	0	0	0	0	0	0	3.17	0	0	0	0	0	0	0
373	Female	26	University	Single, never married	employee	0.5	21.36	116	0	0	0	9.143	9.714	0	0	1.51	0	0	0	0.2	0.21	0	0
374	Male	38	University	Married	employee	0.5	21.47	0	0	0	47	0	0	0	0	0	0	0	1.33	0	0	0	0
375	Female	28	University	Married	employee	0.4	21.72	0	0	0	188	0	4.533	0	0	0	0	0	5.3	0	0.1	0	0
376	Female	45	High school/secondary	Married	employee	0.6	21.87	0	48	0	94	0	0	0	48	0	0.71	0	2.65	0	0	0	0.71
377	Male	25	University	Single, never married	employee	0.6	22.16	58	0	0	0	0	0	0	0	0.75	0	0	0	0	0	0	0
378	Female	47	University	Married	housewife	0.57	22.31	0	0	0	0	0	68	0	0	0	0	0	0	0	1.5	0	0
379	Female	46	University	Married	employee	0.71	22.31	0	48	48	0	0	0	0	96	0	0.71	0.71	0	0	0	0	1.41
380	Female	34	University	Married	housewife	1	22.39	58	0	0	0	0	0	0	0	0.75	0	0	0	0	0	0	0
381	Female	45	University	Married	housewife	0.8	22.43	0	116	0	0	27.429	0	0	116	0	1.71	0	0	0.6	0	0	1.71
382	Female	44	University	Married	employee	0.75	22.58	58	0	0	13.429	0	0	29.143	0	0.75	0	0	0.38	0	0	0.55	0
383	Female	27	University	Married	housewife	0.75	23.44	116	0	0	0	0	0	0	0	1.51	0	0	0	0	0	0	0
384	Female	42	University	Married	employee	0.86	23.44	0	58	0	0	64	0	0	58	0	0.85	0	0	1.41	0	0	0.85
385	Male	36	University	Single, never married	employee	0.6	23.55	0	174	0	40.286	0	19.429	0	174	0	2.56	0	1.14	0	0.43	0	2.56
386	Female	39	University	Married	employee	1.33	23.73	122	0	0	13.429	9.143	136	0	0	1.59	0	0	0.38	0.2	2.99	0	0
387	Male	26	University	Single, never married	employee	1.2	23.74	116	0	0	0	0	29.143	0	0	1.51	0	0	0	0	0.64	0	0
388	Male	23	University	Single, never married	employee	1	24.01	0	0	0	0	0	0	14.571	0	0	0	0	0	0	0	0.28	0
389	Male	24	University	Single, never married	employee	0.63	24.08	58	0	0	0	0	0	0	0	0.75	0	0	0	0	0	0	0
390	Female	50	University	Married	employee	0.8	24.13	26	0	12	0	0	0	0	12	0.34	0	0.18	0	0	0	0	0.18
391	Female	33	Middle school/Primary	Married	housewife	0.67	24.17	26	24	0	94	128	0	0	24	0.34	0.35	0	2.65	2.82	0	0	0.35
392	Male	27	University	Single, never married	employee	0.5	24.21	0	58	0	0	0	68	0	58	0	0.85	0	0	0	1.5	0	0.85
393	Female	29	University	Married	employee	1	24.22	29	29	0	20.143	0	0	0	29	0.38	0.43	0	0.57	0	0	0	0.43
394	Female	51	University	Married	employee	0.6	24.61	0	24	0	26.857	0	0	0	24	0	0.35	0	0.76	0	0	0	0.35
395	Male	27	University	Single, never married	employee	0.67	24.78	0	144	0	0	0	0	0	144	0	2.12	0	0	0	0	0	2.12
396	Female	41	Middle school/Primary	Married	housewife	1.67	24.91	244	0	0	0	27.429	0	0	0	3.17	0	0	0	0.6	0	0	0
397	Male	49	High school/secondary	Married	housewife	1.5	24.98	26	29	0	0	0	68	0	29	0.34	0.43	0	0	0	1.5	0	0.43
398	Female	41	Middle school/Primary	Married	housewife	1.67	25.21	183	0	0	3.133	2.133	0	0	0	2.38	0	0	0.09	0.05	0	0	0
399	Female	29	University	Married	employee	0.8	25.35	1.857	0	0	0	0	0	0	0	0.02	0	0	0	0	0	0	0
400	Female	27	University	Married	employee	0.75	25.39	0	0	0	13.429	64	0	0	0	0	0	0	0.38	1.41	0	0	0
401	Male	62	High school/secondary	Married	employee	0.75	25.39	0	0	0	282	0	0	0	0	0	0	0	7.95	0	0	0	0
402	Male	44	Middle school/Primary	Single, never married	employee	0.67	25.5	0	0	345	0	27.429	0	0	345	0	0	5.07	0	0.6	0	0	5.07
403	Female	35	University	Married	employee	1	25.5	0	0	0	188	0	0	0	0	0	0	0	5.3	0	0	0	0
404	Male	28	University	Married	employee	0.4	25.64	732	0	0	0	0	0	0	0	9.52	0	0	0	0	0	0	0
405	Male	30	Middle school/Primary	Single, never married	employee	0.75	25.71	122	24	0	282	0	0	0	24	1.59	0.35	0	7.95	0	0	0	0.35
406	Male	24	University	Single, never married	employee	0.5	25.74	122	0	0	0	0	68	0	0	1.59	0	0	0	0	1.5	0	0
407	Male	20	University	Single, never married	student	1	25.77	22.286	0	0	26.857	18.286	0	0	0	0.29	0	0	0.76	0.4	0	0	0
408	Female	32	University	Married	employee	1	26.03	58	58	0	0	0	0	0	58	0.75	0.85	0	0	0	0	0	0.85
409	Male	26	University	Single, never married	employee	0.71	26.04	122	0	0	0	0	0	0	0	1.59	0	0	0	0	0	0	0
410	Male	21	University	Single, never married	student	1	26.37	29	0	0	53.714	2.133	0	29.143	0	0.38	0	0	1.51	0.05	0	0.55	0
411	Male	21	University	Single, never married	employee	0.25	26.57	26	0	0	0	0	68	0	0	0.34	0	0	0	0	1.5	0	0
412	Male	21	University	Single, never married	student	0.25	26.57	29	0	0	0	0	68	0	0	0.38	0	0	0	0	1.5	0	0
413	Female	45	High school/secondary	Married	employee	0.4	26.71	0	0	132	0	0	0	0	132	0	0	1.94	0	0	0	0	1.94
414	Male	42	University	Married	employee	1	26.88	0	0	264	26.857	54.857	0	0	264	0	0	3.88	0.76	1.21	0	0	3.88
415	Female	18	High school/secondary	Single, never married	student	1.25	26.99	0	232	0	0	0	0	0	232	0	3.41	0	0	0	0	0	3.41
416	Female	48	High school/secondary	Married	employee	1.25	27.06	0	116	0	0	0	0	0	116	0	1.71	0	0	0	0	0	1.71
417	Male	27	Middle school/Primary	Married	employee	1.67	27.06	0	0	0	282	0	0	0	0	0	0	0	7.95	0	0	0	0
418	Male	32	University	Single, never married	employee	0.2	27.16	122	0	0	13.429	2.133	0	0	0	1.59	0	0	0.38	0.05	0	0	0
419	Female	22	University	Single, never married	employee	0.83	27.18	116	0	0	0	9.143	0	0	0	1.51	0	0	0	0.2	0	0	0
420	Female	43	University	Married	employee	1	27.47	0	0	12	0	0	0	0	12	0	0	0.18	0	0	0	0	0.18
421	Male	37	University	Married	employee	1.25	27.72	0	0	0	0	192	0	0	0	0	0	0	0	4.22	0	0	0
422	Male	35	High school/secondary	Single, never married	employee	0.75	27.78	244	0	0	0	0	58.286	0	0	3.17	0	0	0	0	1.28	0	0
423	Male	50	University	Married	retired	0.8	27.78	488	0	0	0	8.533	0	0	0	6.34	0	0	0	0.19	0	0	0
424	Male	29	University	Married	employee	0.2	27.99	116	0	0	0	2.133	0	0	0	1.51	0	0	0	0.05	0	0	0
425	Male	25	University	Single, never married	unemployed	1	28.08	122	0	0	0	0	0	0	0	1.59	0	0	0	0	0	0	0
426	Female	36	High school/secondary	Married	housewife	1	28.14	58	0	0	0	0	0	0	0	0.75	0	0	0	0	0	0	0
427	Male	31	University	Single, never married	employee	1.5	28.68	244	0	0	0	0	19.429	0	0	3.17	0	0	0	0	0.43	0	0
428	Male	35	University	Married	employee	0.8	28.72	244	0	0	0	0	38.857	0	0	3.17	0	0	0	0	0.85	0	0
429	Female	60	University	Married	housewife	1.25	28.73	0	116	0	47	0	0	0	116	0	1.71	0	1.33	0	0	0	1.71
430	Male	27	University	Single, never married	employee	1	28.81	0	174	0	94	0	0	38.857	174	0	2.56	0	2.65	0	0	0.74	2.56
431	Female	23	University	Married	employee	1	28.84	0	116	0	0	18.286	6.8	0	116	0	1.71	0	0	0.4	0.15	0	1.71
432	Male	31	University	Married	employee	1	28.93	732	0	0	0	0	0	0	0	9.52	0	0	0	0	0	0	0
433	Female	50	University	Single, never married	employee	0.8	29.38	61	0	0	0	0	0	0	0	0.79	0	0	0	0	0	0	0
434	Male	30	University	Married	employee	0.6	29.7	0	24	0	13.429	0	19.429	0	24	0	0.35	0	0.38	0	0.43	0	0.35
435	Female	26	University	Married	employee	0.75	30.48	0	58	0	94	64	0	0	58	0	0.85	0	2.65	1.41	0	0	0.85
436	Female	42	Middle school/Primary	Married	housewife	2	30.82	122	0	0	0	32	0	0	0	1.59	0	0	0	0.7	0	0	0
437	Male	19	High school/secondary	Single, never married	student	0.67	31.02	122	0	0	1.567	0	0	0	0	1.59	0	0	0.04	0	0	0	0
438	Female	43	University	Married	housewife	1.75	31.22	366	0	0	94	0	0	0	0	4.76	0	0	2.65	0	0	0	0
439	Male	29	University	Married	unemployed	0.67	31.31	122	0	0	0	0	0	0	0	1.59	0	0	0	0	0	0	0
440	Male	60	University	Married	employee	0.4	31.55	39	16.571	0	18.8	0	272	0	16.57	0.51	0.24	0	0.53	0	5.98	0	0.24
441	Male	53	University	Married	employee	0.6	31.56	0	116	0	6.267	0	0	0	116	0	1.71	0	0.18	0	0	0	1.71
442	Male	44	High school/secondary	Married	employee	2	31.56	183	0	0	0	0	0	0	0	2.38	0	0	0	0	0	0	0
443	Female	24	University	Married	housewife	1	31.62	116	0	0	20.143	32	9.714	9.714	0	1.51	0	0	0.57	0.7	0.21	0.18	0
444	Male	42	University	Married	employee	1.2	31.86	116	0	0	40.286	0	0	0	0	1.51	0	0	1.14	0	0	0	0
445	Male	21	University	Single, never married	student	0.8	32.11	58	0	0	6.714	0	0	19.429	0	0.75	0	0	0.19	0	0	0.37	0
446	Male	25	University	Single, never married	employee	1.2	32.19	26	0	0	0	0	0	0	0	0.34	0	0	0	0	0	0	0
447	Male	45	Middle school/Primary	Married	employee	1.25	32.87	130	0	0	26.857	0	19.429	0	0	1.69	0	0	0.76	0	0.43	0	0
448	Male	56	University	Married	retired	0.63	33.24	0	0	345	0	0	0	0	345	0	0	5.07	0	0	0	0	5.07
449	Male	40	University	Married	employee	1.25	33.41	244	0	0	0	0	0	0	0	3.17	0	0	0	0	0	0	0
450	Male	35	University	Married	employee	1.33	34.34	0	116	0	13.429	0	0	0	116	0	1.71	0	0.38	0	0	0	1.71
451	Male	55	University	Divorced	employee	0.17	24.49	0	0	0	161.14	0	0	18.2	0	0	0	0	4.54	0	0	0.35	0
452	Female		University	Married	employee	0.8	23.73	58	0	0	6.27	19.43	19.43	0	0	0.75	0	0	0.18	0.43	0.43	0	0
453	Male	32	University	Single, never married	employee	1.33	22.13	116	116	0	3.13	19.43	19.43	0	116	1.51	1.71	0	0.09	0.43	0.43	0	1.71
454	Male	50	Middle school/Primary	Married	employee	1	23.55	244	0	0	3.13	9.71	9.71	0	0	3.17	0	0	0.09	0.21	0.21	0	0
455	Female	24	University	Married	employee	1.2	21.72	0	13.71	0.8	6.27	0	0	4.5	14.51	0	0.2	0.01	0.18	0	0	0.09	0.21
456	Female	22	University	Single, never married	student	2	29.76	0	0	0	0	102	102	0	0	0	0	0	0	2.24	2.24	0	0
457	Female	24	University	Single, never married	student	1.5	25.46	0	116	0	3.13	136	136	0	116	0	1.71	0	0.09	2.99	2.99	0	1.71
458	Female	29	University	Single, never married	employee	0.6	21.45	41.43	0	0	0	0	0	0	0	0.54	0	0	0	0	0	0	0
459	Male	53	University	Single, never married	employee	1.25	28.37	0	48	0	40.29	19.43	19.43	0	48	0	0.71	0	1.14	0.43	0.43	0	0.71
460	Female	20	No school admission	5	student	1.2	16.94	244	0	0	0	2.26	2.26	0	0	3.17	0	0	0	0.05	0.05	0	0
461	Male	71	High school/secondary	Married	retired	0.57	28.03	0	0	0	0	0	0	0	0	0	0	0	0	0	0	0	0
462	Male	22	University	Single, never married	employee	2.5	26.23	0	0	3.43	0	0	0	0	3.43	0	0	0.05	0	0	0	0	0.05
463	Female	20	University	Single, never married	employee	0.8	20.08	0	0	0	94	68	68	0	0	0	0	0	2.65	1.5	1.5	0	0
464	Female	20	University	Single, never married	student	1	25.82	244	0	0	13.43	0	0	0	0	3.17	0	0	0.38	0	0	0	0
465	Female	32	University	Single, never married	employee	0.67	21.77	0.87	0	0	0	0	0	0	0	0.01	0	0	0	0	0	0	0
466	Male	30	University	Single, never married	employee	1	20.68	244	0	0	3.13	68	68	0	0	3.17	0	0	0.09	1.5	1.5	0	0
467	Female	45	University	Single, never married	employee	0.67	19.37	0	232	0	3.13	0	0	0	232	0	3.41	0	0.09	0	0	0	3.41
468	Male	67	University	Married	retired	0.67	29.41	0	0	24	26.86	0	0	0	24	0	0	0.35	0.76	0	0	0	0.35
469	Male	25	University	Single, never married	employee	1	22.22	116	0	0	0	2.26	2.26	0	0	1.51	0	0	0	0.05	0.05	0	0
470	Male	22	University	Married	student	2	20.76	116	0	0	0	0	0	0	0	1.51	0	0	0	0	0	0	0
471	Female	21	University	Single, never married	unemployed	0.5	18.72	0	0	0	9.4	0	0	18.2	0	0	0	0	0.27	0	0	0.35	0
472	Female	42	Elementary	Single, never married	student		19.26	0	0	48	3.13	9.71	9.71	0	48	0	0	0.71	0.09	0.21	0.21	0	0.71
473	Female		University	Single, never married	employee	0.71	19.47	244	0	0	0	68	68	68	0	3.17	0	0	0	1.5	1.5	1.29	0
474	Male	40	University	Married	employee	0.8	23.53	122	8.29	0	3.13	0	0	68	8.29	1.59	0.12	0	0.09	0	0	1.29	0.12
475	Female	21	University	Single, never married	student	1.2	19.82	26	0	0	3.13	9.71	9.71	0	0	0.34	0	0	0.09	0.21	0.21	0	0
476	Male	30	University	Single, never married	employee	0.14	26.87	26	0	0	6.27	0	0	29.1	0	0.34	0	0	0.18	0	0	0.55	0
477	Female	32	University	Single, never married	student	0.8	26.9	122	0	0	3.13	19.43	19.43	0	0	1.59	0	0	0.09	0.43	0.43	0	0
478	Male	48	University	Single, never married	employee	0.2	32.19	1.73	0	0	0	0	0	0	0	0.02	0	0	0	0	0	0	0
479	Male	71	No school admission	Married	unemployed	1.75	24.46	366	0	0	13.43	204	204	0	0	4.76	0	0	0.38	4.49	4.49	0	0
480	Male	35	University	Married	employee	0.75	35.51	26	0	0	0	0	0	340	0	0.34	0	0	0	0	0	6.46	0
481	Male	22	High school/secondary	Single, never married	employee	0.83	23.15	0	348	0	6.27	0	0	0	348	0	5.12	0	0.18	0	0	0	5.12
482	Female	21	No school admission	Single, never married	employee	1.67	23.6	7.43	0	0	0	30	30	6.8	0	0.1	0	0	0	0.66	0.66	0.13	0
483	Female	62	University	Single, never married	employee	0.6	24.44	0	0	3.43	13.43	0	0	0	3.43	0	0	0.05	0.38	0	0	0	0.05
484	Female	23	University	Single, never married	employee	0.25	20.5	0	0	0	0	0	0	0	0	0	0	0	0	0	0	0	0
485	Male	32	Middle school/Primary	Married	employee	1	23.89	11.14	0	0	0	68	68	0	0	0.14	0	0	0	1.5	1.5	0	0
486	Female	68	University	Married	housewife	0.43	24.91	0	0	48	13.43	0	0	18.2	48	0	0	0.71	0.38	0	0	0.35	0.71
487	Female	47	University	Married	employee	0.75	23.01	0	0	0	13.43	0	0	0	0	0	0	0	0.38	0	0	0	0
488	Male	25	Elementary	Married	employee	0.67	25.35	52	0	0	0	68	68	0	0	0.68	0	0	0	1.5	1.5	0	0
489	Male	39	Elementary	Single, never married	unemployed		24.21	244	0	0	0	9.71	9.71	0	0	3.17	0	0	0	0.21	0.21	0	0
490	Male	25	No school admission	Single, never married	retired		25.83	0	0	0	13.43	0	0	0	0	0	0	0	0.38	0	0	0	0
491	Male	40	University	Single, never married	employee	0.5	24.69	0	58	0	3.13	0	0	0	58	0	0.85	0	0.09	0	0	0	0.85
492	Female	55	University	Married	employee	0.33	29.64	0	0	0	0	2.26	2.26	2.2	0	0	0	0	0	0.05	0.05	0.04	0
493	Female	22	University	Single, never married	employee	0.67	21.51	11.14	0	0	0	9.71	9.71	0	0	0.14	0	0	0	0.21	0.21	0	0
494	Male	23	University	Single, never married	employee	0.8	24.69	3.71	48	0	0	0	0	0	48	0.05	0.71	0	0	0	0	0	0.71
495	Female	50	High school/secondary	Single, never married	employee	0.25	28.4	0	0	0	0	0	0	0	0	0	0	0	0	0	0	0	0
496	Female	30	University	Single, never married	employee	0.8	22.38	3.71	58	0	0	0	0	9.7	58	0.05	0.85	0	0	0	0	0.18	0.85
497	Female	26	University	Single, never married	employee	0.83	18.75	16.57	0	0	0	2.26	2.26	0	0	0.22	0	0	0	0.05	0.05	0	0
498	Female	5	No school admission	Single, never married	employee	0.67	22.86	3.71	0	0	26.86	0	0	0	0	0.05	0	0	0.76	0	0	0	0
499	Female	32	University	Married	employee	0.83	20.62	0	232	3.43	13.43	0	0	0	235.43	0	3.41	0.05	0.38	0	0	0	3.46
500	Female	40	University	Married	employee	0.6	28.69	16.57	16.57	0	0	0	0	4.5	16.57	0.22	0.24	0	0	0	0	0.09	0.24
501	Male	21	No school admission	Single, never married	8		25.96	238	0	0	3.13	2.26	2.26	0	0	3.09	0	0	0.09	0.05	0.05	0	0
502	Female	22	University	Single, never married	employee	0.83	24.01	0	8.29	0	0	0	0	29.1	8.29	0	0.12	0	0	0	0	0.55	0.12
503	Male	34	University	Single, never married	employee	1	27.47	122	0	0	3.13	2.26	2.26	0	0	1.59	0	0	0.09	0.05	0.05	0	0
504	Male	31	University	Single, never married	employee	0.25	29.05	0	58	0	3.13	0	0	2.2	58	0	0.85	0	0.09	0	0	0.04	0.85
505	Male	53	University	Married	employee	0.8	30.1	0	24	0	0	0	0	2.2	24	0	0.35	0	0	0	0	0.04	0.35
506	Female	23	University	Single, never married	employee	1.2	17.93	58	0	0	6.27	68	68	0	0	0.75	0	0	0.18	1.5	1.5	0	0
507	Male	36	University	Married	employee	1	24.66	58	0	0	6.27	0	0	68	0	0.75	0	0	0.18	0	0	1.29	0
508	Male	20	University	Single, never married	employee	0.8	22.63	78	0	0	94	204	204	0	0	1.01	0	0	2.65	4.49	4.49	0	0
509	Male	26	University	Single, never married	employee	0.56	26.12	122	0	10.29	0	15.86	15.86	0	10.29	1.59	0	0.15	0	0.35	0.35	0	0.15
510	Male	28	University	Single, never married	employee	1	27.73	366	0	0	0	19.43	19.43	0	0	4.76	0	0	0	0.43	0.43	0	0
511	Female	24	University	Single, never married	employee	1.67	19.04	0	48	0	0	0	0	68	48	0	0.71	0	0	0	0	1.29	0.71
512	Female	22	University	Single, never married	student	1	162.07	8.29	0	1.6	13.43	2.26	2.26	0	1.6	0.11	0	0.02	0.38	0.05	0.05	0	0.02
513	Male	26	University	Single, never married	employee	0.33	24.91	58	0	0	3.13	19.43	19.43	0	0	0.75	0	0	0.09	0.43	0.43	0	0
514	Female	48	University	Married	employee	0.83	19.47	0	0	48	0	0	0	0	48	0	0	0.71	0	0	0	0	0.71
515	Female	75	University	Widowed	retired	1	23.19	0.97	0	0	188	0	0	9.7	0	0.01	0	0	5.3	0	0	0.18	0
516	Female	24	High school/secondary	Married	employee	0.8	18.52	366	0	0	3.13	9.71	9.71	0	0	4.76	0	0	0.09	0.21	0.21	0	0
517	Male	21	High school/secondary	Single, never married	employee	0.75	20.68	366	0	0	0	136	136	0	0	4.76	0	0	0	2.99	2.99	0	0
518	Male	18	High school/secondary	Single, never married	student	1	20.28	244	1.93	0	13.43	19.43	19.43	0	1.93	3.17	0.03	0	0.38	0.43	0.43	0	0.03
519	Female	24	University	Single, never married	employee	0.67	25	26	0	0	3.13	19.43	19.43	0	0	0.34	0	0	0.09	0.43	0.43	0	0
520	Male	31	University	Single, never married	employee	0.8	30.86	0	0	5.14	0	0	0	136	5.14	0	0	0.08	0	0	0	2.58	0.08
521	Male	31	University	Married	employee	0.4	27.7	174	0	0	3.13	0	0	0	0	2.26	0	0	0.09	0	0	0	0
522	Female	32	University	Married	employee	0.4	22.48	0	0	0	6.27	0	0	0	0	0	0	0	0.18	0	0	0	0
523	Female	50	Middle school/Primary	Married	housewife	1	21.87	0	48	0	0	0	0	0	48	0	0.71	0	0	0	0	0	0.71
524	Female	30	University	Single, never married	employee	0.5	20.96	116	0	0	0	9.71	9.71	0	0	1.51	0	0	0	0.21	0.21	0	0
525	Male	25	University	Single, never married	employee	1	20.98	145	0	0	0	0	0	0	0	1.89	0	0	0	0	0	0	0
526	Female	21	University	Single, never married	student	0.5	18.65	16.57	8.29	9.43	3.13	19.43	19.43	0	17.72	0.22	0.12	0.14	0.09	0.43	0.43	0	0.26
527	Male	54	University	Married	employee	0.71	31.21	232	0	0	26.86	4.53	4.53	0	0	3.02	0	0	0.76	0.1	0.1	0	0
528	Female	24	University	Single, never married	employee	1.25	18.82	0	24	6.86	0	0	0	19.4	30.86	0	0.35	0.1	0	0	0	0.37	0.45
529	Male	21	University	Single, never married	student	0.8	23.46	29	0	0	6.27	19.43	19.43	0	0	0.38	0	0	0.18	0.43	0.43	0	0
530	Female	23	University	Single, never married	employee	0.71	22.64	1.86	0	0.8	0	4.53	4.53	0	0.8	0.02	0	0.01	0	0.1	0.1	0	0.01
531	Female	20	University	Single, never married	student	0.83	21.51	29	0	0	40.29	9.71	9.71	9.7	0	0.38	0	0	1.14	0.21	0.21	0.18	0
532	Female	38	University	Married	housewife	1.5	26.9	8.29	58	0	0	19.43	19.43	0	58	0.11	0.85	0	0	0.43	0.43	0	0.85
533	Female	36	University	Married	unemployed	1	19.33	29	0	0	0	29.14	29.14	0	0	0.38	0	0	0	0.64	0.64	0	0
534	Male	86	University	Married	retired	0.6	26.99	29	0	0	40.29	9.71	9.71	0	0	0.38	0	0	1.14	0.21	0.21	0	0
535	Female	22	University	Single, never married	employee	0.67	21.51	0	0.4	0	3.13	0	0	2.2	0.4	0	0.01	0	0.09	0	0	0.04	0.01
536	Male	23	University	Single, never married	employee	1.25	23.39	0	174	0	0	0	0	19.4	174	0	2.56	0	0	0	0	0.37	2.56
537	Female	33	University	Married	employee	0.67	21.99	19.5	0	0.8	0	9.71	9.71	9.7	0.8	0.25	0	0.01	0	0.21	0.21	0.18	0.01
538	Female	34	University	Single, never married	employee		24.14	0	0	18	0	68	68	68	18	0	0	0.26	0	1.5	1.5	1.29	0.26
539	Female	66	High school/secondary	Married	retired	0.83	28.4	122	0	0	0	9.71	9.71	9.7	0	1.59	0	0	0	0.21	0.21	0.18	0
540	Male	41	University	Married	employee	0.5	29.59	26	0	0	0	136	136	0	0	0.34	0	0	0	2.99	2.99	0	0
541	Male	31	University	Single, never married	employee	0.63	25.31	58	1.6	0	0	0	0	0	1.6	0.75	0.02	0	0	0	0	0	0.02
542	Male	28	University	Single, never married	employee	1.75	25.21	0	3.43	0	47	0	0	0	3.43	0	0.05	0	1.33	0	0	0	0.05
543	Female	44	Middle school/Primary	Married	employee	0.83	20.2	0	12	3.4	0	0	0	9.7	15.4	0	0.18	0.05	0	0	0	0.18	0.23
544	Male	30	University	Single, never married	employee	1	24.93	0	58	0	0	2.26	2.26	2.1	58	0	0.85	0	0	0.05	0.05	0.04	0.85
545	Male	25	University	Single, never married	employee	1.4	24.66	78	0	0	3.13	22.6	22.6	0	0	1.01	0	0	0.09	0.5	0.5	0	0
546	Male	26	University	Single, never married	employee	0.56	25.06	16.57	0	0	0	0	0	68	0	0.22	0	0	0	0	0	1.29	0
547	Female	30	University	Married	unemployed	0.33	24.39	0	12	12	0	0	0	34	24	0	0.18	0.18	0	0	0	0.65	0.35
548	Male	52	University	Married	employee	0.6	30.85	0	12	12	6.27	0	0	0	24	0	0.18	0.18	0.18	0	0	0	0.35
549	Male	39	University	Married	employee	0.6	27.4	108.93	42	0	3.13	0	0	2.2	42	1.42	0.62	0	0.09	0	0	0.04	0.62
550	Female	65	University	Married	employee	0.2	25.96	0	0	0	26.86	0	0	0	0	0	0	0	0.76	0	0	0	0
551	Male	27	University	Married	employee	1	25.95	61	0	0	26.86	4.53	4.53	0	0	0.79	0	0	0.76	0.1	0.1	0	0
552	Female	27	University	Single, never married	employee	1.5	18.65	116	0	0	13.4	9.71	9.71	0	0	1.51	0	0	0.38	0.21	0.21	0	0
553	Female	18	High school/secondary	Single, never married	student	0.86	19.14	58	16.57	9.4	13.4	4.85	4.85	0	25.97	0.75	0.24	0.14	0.38	0.11	0.11	0	0.38
554	Female	21	High school/secondary	Married	employee	1	22.23	0	3.43	3.4	0	0	0	4.5	6.83	0	0.05	0.05	0	0	0	0.09	0.1
555	Male	32	University	Single, never married	employee	0.67	25.62	8.29	0	168	26.86	0	0	9.7	168	0.11	0	2.47	0.76	0	0	0.18	2.47
556	Female	18	High school/secondary	Single, never married	student	1	15.81	0	36	0	0	0	0	0	36	0	0.53	0	0	0	0	0	0.53
557	Male	32	University	Married	employee	0.4	28.08	19.5	0	0	0	0	0	2.2	0	0.25	0	0	0	0	0	0.04	0
558	Male	18	High school/secondary	Single, never married	student	1.5	25.46	8.13	0	330	0	19.43	19.43	0	330	0.11	0	4.85	0	0.43	0.43	0	4.85
559	Male	18	High school/secondary	Single, never married	student	1.67	21.37	174	0	0	0	204	204	0	0	2.26	0	0	0	4.49	4.49	0	0
560	Female	66	University	Married	retired	0.4	26.03	0	49.71	0	0	0	0	9.7	49.71	0	0.73	0	0	0	0	0.18	0.73
561	Male	20	Middle school/Primary	Single, never married	employee	2	24.93	0	0	24	3.13	0	0	0	24	0	0	0.35	0.09	0	0	0	0.35
562	Female	18	High school/secondary	Single, never married	student	0.63	20.58	13	0	0	0	38.85	38.85	0	0	0.17	0	0	0	0.85	0.85	0	0
563	Male	27	University	Married	employee	1	24.49	52.29	0	0	0	19.43	19.43	9.7	0	0.68	0	0	0	0.43	0.43	0.18	0
564	Female	32	University	Married	employee	0.5	22.55	174	0	0	3.13	4.85	4.85	0	0	2.26	0	0	0.09	0.11	0.11	0	0
565	Male	0	University	Single, never married	student	0.71	24.9	12.43	12.43	2.2	3.13	9.71	9.71	19.4	14.63	0.16	0.18	0.03	0.09	0.21	0.21	0.37	0.22
566	Male	21	University	Single, never married	student	0.86	32.65	16.57	0	22	6.27	9.71	9.71	9.7	22	0.22	0	0.32	0.18	0.21	0.21	0.18	0.32
567	Female	27	University	Married	employee	1.75	20.45	244	0	0	0	0	0	0	0	3.17	0	0	0	0	0	0	0
568	Female	27	University	Married	employee	0.6	19.92	12.43	33.14	0	0	0	0	238	33.14	0.16	0.49	0	0	0	0	4.52	0.49
569	Female	20	University	Single, never married	employee	0.75	20.69	0	12.43	3.4	26.86	0	0	4.5	15.83	0	0.18	0.05	0.76	0	0	0.09	0.23
570	Female	36	High school/secondary	Married	housewife	0.75	20.55	0	6.86	10.4	0	0	0	0	17.26	0	0.1	0.15	0	0	0	0	0.25
571	Male	34	High school/secondary	Single, never married	employee	0.33	22.6	0	0	0	0	0	0	2.2	0	0	0	0	0	0	0	0.04	0
572	Female	28	University	Single, never married	employee	0.67	23.05	122	0	0	6.27	34	34	0	0	1.59	0	0	0.18	0.75	0.75	0	0
573	Female	38	University	Married	employee	0.4	27.59	116	0	0	26.86	29.14	29.14	9.7	0	1.51	0	0	0.76	0.64	0.64	0.18	0
574	Male	26	University	Single, never married	employee	1	25.56	244	0	0	6.71	0	0	0	0	3.17	0	0	0.19	0	0	0	0
575	Female	38	University	Single, never married	employee	0.5	22.55	0	17.14	1.6	0	0	0	6.8	18.74	0	0.25	0.02	0	0	0	0.13	0.28
576	Male	64	High school/secondary	Married	employee	1	30.42	26.14	0	0	0	0	0	2.2	0	0.34	0	0	0	0	0	0.04	0
577	Male	47	University	Married	employee	1	26.59	183	0	36	0	0	0	2.2	36	2.38	0	0.53	0	0	0	0.04	0.53
578	Female	48	University	Married	housewife	0.63	23.05	0	10.29	6.8	0	0	0	68	17.09	0	0.15	0.1	0	0	0	1.29	0.25
579	Female	23	University	Single, never married	employee	0.8	15.57	11.14	0	0	6.71	2.26	2.26	0	0	0.14	0	0	0.19	0.05	0.05	0	0
580	Female	20	University	Single, never married	student	0.88	20.06	0	3.43	5.1	0	9.71	9.71	19.4	8.53	0	0.05	0.07	0	0.21	0.21	0.37	0.13
581	Female	21	University	Single, never married	student	1.29	28.6	17.43	16.57	3.4	13.4	0	0	68	19.97	0.23	0.24	0.05	0.38	0	0	1.29	0.29
582	Female	24	University	Single, never married	employee	0.83	35.94	61	0	0	3.13	9.71	9.71	9.7	0	0.79	0	0	0.09	0.21	0.21	0.18	0
583	Male	0	University	Single, never married	student	0.8	25.47	180	0	0	0	29.14	29.14	9.7	0	2.34	0	0	0	0.64	0.64	0.18	0
584	Male	22	University	Single, never married	employee	0.67	28.39	0	58	0	6.27	0	0	14.5	58	0	0.85	0	0.18	0	0	0.28	0.85
585	Male	21	University	Single, never married	student	0.57	26.99	7.43	0	6.8	3.13	0	0	48.5	6.8	0.1	0	0.1	0.09	0	0	0.92	0.1
586	Female	28	University	Married	employee	0.6	19.72	17.43	0	0	40.29	48.5	48.5	0	0	0.23	0	0	1.14	1.07	1.07	0	0
587	Male	23	University	Married	employee	0.8	23.67	366	3.43	0	3.13	9.71	9.71	0	3.43	4.76	0.05	0	0.09	0.21	0.21	0	0.05
588	Male	24	University	Single, never married	employee	0.67	26.51	34.86	0	0	3.13	4.85	4.85	4.8	0	0.45	0	0	0.09	0.11	0.11	0.09	0
589	Male	53	University	Married	employee	1	27.43	183	36	6.8	0	0	0	0	42.8	2.38	0.53	0.1	0	0	0	0	0.63
590	Female	23	University	Single, never married	employee	0.75	25.16	0	0	0	0	0	0	19.4	0	0	0	0	0	0	0	0.37	0
591	Female	38	High school/secondary	Single, never married	employee	1.33	21.23	24.86	0	24	0	9.71	9.71	9.7	24	0.32	0	0.35	0	0.21	0.21	0.18	0.35
592	Male	29	University	Married	employee	1	22.53	3.87	0	0	0	68	68	68	0	0.05	0	0	0	1.5	1.5	1.29	0
593	Female	26	University	Married	employee	0.8	17.21	16.57	0	0	3.13	19.43	19.43	19.4	0	0.22	0	0	0.09	0.43	0.43	0.37	0
594	Female	19	University	Single, never married	student	0.25	23.83	0	0	4.4	0	0	0	0	4.4	0	0	0.06	0	0	0	0	0.06
595	Female	42	High school/secondary	Single, never married	employee	1.33	23.88	366	0	0	6.27	68	68	0	0	4.76	0	0	0.18	1.5	1.5	0	0
596	Male	54	University	Married	employee	0.63	32.37	58	0	10.2	6.27	19.43	19.43	0	10.2	0.75	0	0.15	0.18	0.43	0.43	0	0.15
597	Female	32	University	Single, never married	employee	0.67	21.56	0	24	3.4	3.13	0	0	29.1	27.4	0	0.35	0.05	0.09	0	0	0.55	0.4
598	Male	80	University	Married	retired	0.5	25.16	26	0	5.1	4.7	19.43	19.43	0	5.1	0.34	0	0.07	0.13	0.43	0.43	0	0.07
599	Female	57	University	Married	employee	0.6	24.98	0	24	0	0	0	0	0	24	0	0.35	0	0	0	0	0	0.35
600	Male	25	University	Single, never married	employee	0.67	24.77	4.14	0	1.1	13.43	14.6	14.6	9.7	1.1	0.05	0	0.02	0.38	0.32	0.32	0.18	0.02
601	Female	23	University	Single, never married	employee	1	25.71	91.5	0	0	3.357	9.143	4.533	0	0	1.19	0	0	0.09	0.2	0.1	0	0
602	Male	22	Middle school/Primary	Single, never married	employee	1.5	24.39	244	0	0	0	0	0	0	0	3.17	0	0	0	0	0	0	0
603	Female	18	University	Single, never married	student	1.4	22.15	0	48	0	3.133	0	0	19.429	48	0	0.71	0	0.09	0	0	0.37	0.71
604	Female	24	Middle school/Primary	Single, never married	employee	0.5	20.34	0	24	0	0	0	0	0	24	0	0.35	0	0	0	0	0	0.35
605	Female	23	University	Single, never married	employee	0.83	21.22	24.857	53.143	0	0	0	9.714	9.714	53.14	0.32	0.78	0	0	0	0.21	0.18	0.78
606	Male	36	University	Single, never married	employee	1.2	25.31	52	3.4	0	0	0	0	0	3.4	0.68	0.05	0	0	0	0	0	0.05
607	Male	24	University	Single, never married	employee	3	19.93	58	0	0	6.714	9.143	0	0	0	0.75	0	0	0.19	0.2	0	0	0
608	Female	52	Middle school/Primary	Married	housewife	1.25	27.97	1.9	1.7	0	13.5	0	0	0	1.7	0.02	0.02	0	0.38	0	0	0	0.02
609	Female	30	University	Married	employee	1.6	26.03	29	0	0	94	54.857	0	0	0	0.38	0	0	2.65	1.21	0	0	0
610	Female	18	University	Single, never married	student	1	20.69	18.6	0	0	0	0	0	0	0	0.24	0	0	0	0	0	0	0
611	Female	60	High school/secondary	Married	retired	1.25	20.31	0	0	0	94	0	0	0	0	0	0	0	2.65	0	0	0	0
612	Male	42	Middle school/Primary	Widowed	employee	0.5	46.06	104	0	0	0	0	29.1	0	0	1.35	0	0	0	0	0.64	0	0
613	Female	50	Middle school/Primary	Married	housewife	0.75	22.77	11.143	0	0	13.429	9.143	0	9.714	0	0.14	0	0	0.38	0.2	0	0.18	0
614	Male	24	University	Single, never married	student	0.8	25.61	24.9	48.3	0	3.1	2.1	0	4.5	48.3	0.32	0.71	0	0.09	0.05	0	0.09	0.71
615	Female	31	University	Single, never married	employee	1.25	20	26.143	0	0	9.4	0	29.143	0	0	0.34	0	0	0.27	0	0.64	0	0
616	Female	32	University	Single, never married	employee	0.83	21.63	58	0	0	0	0	0	0	0	0.75	0	0	0	0	0	0	0
617	Female	33	University	Divorced	employee	1.67	22.72	29	0	0	0	0	19.429	19.429	0	0.38	0	0	0	0	0.43	0.37	0
618	Male	20	No school admission	Single, never married	unemployed	1	20.06	290	0	0	0	64	0	0	0	3.77	0	0	0	1.41	0	0	0
619	Female	29	University	Single, never married	employee	1.67	24.46	0	35.143	0	0	0	0	2.267	35.14	0	0.52	0	0	0	0	0.04	0.52
620	Female	25	University	Single, never married	student	1	30.83	0	58	0	0	0	0	0	58	0	0.85	0	0	0	0	0	0.85
621	Female	29	University	Single, never married	employee	0.5	27.1	305	0	0	40.286	0	13.6	0	0	3.97	0	0	1.14	0	0.3	0	0
622	Male	26	University	Single, never married	employee	0.6	26.88	0.9	87	0	0	0	2.3	68	87	0.01	1.28	0	0	0	0.05	1.29	1.28
623	Female	29	University	Married	employee	0.5	27.76	40.26	0	0	4.431	3.159	9.714	4.533	0	0.52	0	0	0.12	0.07	0.21	0.09	0
624	Male	57	University	Married	employee	0.8	28.33	174	0	0	3.1	0	9.1	0	0	2.26	0	0	0.09	0	0.2	0	0
625	Female	19	University	Single, never married	student	0.5	23.26	0	0	0	0	64	9.714	9.714	0	0	0	0	0	1.41	0.21	0.18	0
626	Female	34	University	Married	employee	0.33	23.44	0	48	0	0	0	0	0	48	0	0.71	0	0	0	0	0	0.71
627	Female	21	University	Single, never married	student	1	25.48	58	0	0	62.04	0	0	0	0	0.75	0	0	1.75	0	0	0	0
628	Female	40	University	Married	housewife	0.67	18.37	0	24	0	0	0	0	0	24	0	0.35	0	0	0	0	0	0.35
629	Female	24	University	Divorced	unemployed	0.8	25	58	0	0	0	0	2.267	0	0	0.75	0	0	0	0	0.05	0	0
630	Male	50	High school/secondary	Married	employee	0.83	25.59	52	0	0	0	0	0	29.1	0	0.68	0	0	0	0	0	0.55	0
631	Female	28	University	Married	employee	1	26.73	87	48	0	23.5	0	29.143	4.533	48	1.13	0.71	0	0.66	0	0.64	0.09	0.71
632	Female		High school/secondary	Single, never married	unemployed	0.75	24.01	58	0	0	0	0	0	0	0	0.75	0	0	0	0	0	0	0
633	Female	23	University	Single, never married	student	0.6	19.94	58	5.8	0	0	0	0	0	5.8	0.75	0.09	0	0	0	0	0	0.09
634	Male	38	High school/secondary	Married	employee	0.5	28.37	0	72	0	0	0	0	0	72	0	1.06	0	0	0	0	0	1.06
635	Female	40	University	Married	employee	1	22.04	61	0	0	0	0	19.429	9.714	0	0.79	0	0	0	0	0.43	0.18	0
636	Male	18	Middle school/Primary	Single, never married	employee	0.6	23.67	78	0	0	0	0	0	0	0	1.01	0	0	0	0	0	0	0
637	Female	36	University	Single, never married	employee	0.5	24.34	2.071	0	0	13.429	0	0	9.714	0	0.03	0	0	0.38	0	0	0.18	0
638	Female	50	High school/secondary	Married	housewife	1	18.93	52	0	0	0	0	0	2.3	0	0.68	0	0	0	0	0	0.04	0
639	Female	31	University	Single, never married	employee	0.6	21.45	4.143	8.286	0	26.857	9.143	9.714	0	8.29	0.05	0.12	0	0.76	0.2	0.21	0	0.12
640	Female	25	University	Single, never married	employee	1	19.83	29	0	0	0	0	0	9.7	0	0.38	0	0	0	0	0	0.18	0
641	Male	46	University	Single, never married	employee	0.25	24.68	0	70.857	0	0	0	0	19.429	70.86	0	1.04	0	0	0	0	0.37	1.04
642	Female	50	University	Married	employee	0.67	19.08	26	0	0	0	0	38.9	0	0	0.34	0	0	0	0	0.86	0	0
643	Female	28	University	Single, never married	employee	0.83	19.71	24.857	17.714	0	20.143	0	9.714	9.714	17.71	0.32	0.26	0	0.57	0	0.21	0.18	0.26
644	Female	44	University	Divorced	employee	0.8	20.52	78	0	0	0	0	9.7	0	0	1.01	0	0	0	0	0.21	0	0
645	Female	42	University	Single, never married	employee	0.57	23.51	17.254	0	0	0	0	4.533	4	0	0.22	0	0	0	0	0.1	0.08	0
646	Female	47	University	Married	employee	1	25.95	0	24	0	0	0	0	19.4	24	0	0.35	0	0	0	0	0.37	0.35
647	Male	32	University	Single, never married	student	1	24.22	122	0	0	0	0	0	0	0	1.59	0	0	0	0	0	0	0
648	Female	40	Middle school/Primary	Single, never married	housewife	0.75	22.49	0	58	0	0	64	0	0	58	0	0.85	0	0	1.41	0	0	0.85
649	Female	60	University	Married	retired	1	25.56	87	0	0	0	0	2.267	0	0	1.13	0	0	0	0	0.05	0	0
650	Female	43	No school admission	Single, never married	retired	1	18.73	244	45.5	0	9.4	4.3	4.5	9.1	45.5	3.17	0.67	0	0.27	0.09	0.1	0.17	0.67
651	Male	18	University	Single, never married	student	1.5	24.38	488	0	0	6.267	0	38.857	0	0	6.34	0	0	0.18	0	0.85	0	0
652	Male	55	Middle school/Primary	Widowed	retired	3	27.68	11.1	115	0	0	0	0	0	115	0.14	1.69	0	0	0	0	0	1.69
653	Female	20	University	Single, never married	student	1.25	20.2	0	1.714	0	0	0	29.143	9.714	1.71	0	0.03	0	0	0	0.64	0.18	0.03
654	Female	23	University	Single, never married	unemployed	1	18.42	0	174	0	0	0	0	0	174	0	2.56	0	0	0	0	0	2.56
655	Male	23	University	Single, never married	student	1	21.97	4.143	64.857	0	3.133	2.133	0	0	64.86	0.05	0.95	0	0.09	0.05	0	0	0.95
656	Female	37	Middle school/Primary	Married	housewife	1.25	25.22	244	0	0	0	0	0	0	0	3.17	0	0	0	0	0	0	0
657	Female	20	University	Single, never married	employee	0.5	23.51	12.429	12.429	0	0	0	38.857	0	12.43	0.16	0.18	0	0	0	0.85	0	0.18
658	Male	33	High school/secondary	Married	employee	1	27.12	0	348	0	0	0	0	0	348	0	5.12	0	0	0	0	0	5.12
659	Female	20	University	Single, never married	student	0.83	22.76	17.429	33.143	0	1.567	0	29.143	0	33.14	0.23	0.49	0	0.04	0	0.64	0	0.49
660	Male	24	Middle school/Primary	Single, never married	employee	0.67	27.34	610	0	0	0	0	0	136	0	7.93	0	0	0	0	0	2.58	0
661	Male	23	University	Single, never married	employee	1	31.14	37.286	0	0	0	0	408	0	0	0.48	0	0	0	0	8.98	0	0
662	Male	26	Middle school/Primary	Single, never married	employee	0.75	21.95	174	0	0	0	0	0	0	0	2.26	0	0	0	0	0	0	0
663	Female	20	University	Single, never married	student	2	32.39	174	0	0	3.133	2.133	38.857	0	0	2.26	0	0	0.09	0.05	0.85	0	0
664	Male	26	University	Single, never married	employee	0.5	29.04	116	0	0	40.3	0	0	0	0	1.51	0	0	1.14	0	0	0	0
665	Male	35	University	Single, never married	employee	1.33	29.86	0	0	0	0	6.4	19.429	0	0	0	0	0	0	0.14	0.43	0	0
666	Male	19	Middle school/Primary	Single, never married	employee	1.67	23.89	732	0	0	0	0	0	0	0	9.52	0	0	0	0	0	0	0
667	Male	19	University	Single, never married	student	0.67	20.45	232	0	0	3.133	0	2.267	0	0	3.02	0	0	0.09	0	0.05	0	0
668	Male	24	High school/secondary	Single, never married	employee	1.5	22.74	366	0	0	0	0	68	0	0	4.76	0	0	0	0	1.5	0	0
669	Female	18	University	Single, never married	student	0.71	17.63	34.857	0	0	3.133	0	0	0	0	0.45	0	0	0.09	0	0	0	0
670	Male	51	University	Single, never married	retired	1	42.9	0	232	0	282	0	0	0	232	0	3.41	0	7.95	0	0	0	3.41
671	Female	19	University	Single, never married	student	0.67	19.47	17.429	0	0	0	0	0	0	0	0.23	0	0	0	0	0	0	0
672	Male	40	University	Married	employee	0.67	28.4	58	0	0	0	0	0	0	0	0.75	0	0	0	0	0	0	0
673	Male	30	University	Single, never married	employee	0.25	24.78	0	53.143	0	0	0	0	0	53.14	0	0.78	0	0	0	0	0	0.78
674	Male	37	Middle school/Primary	Married	employee	0.8	26.87	52	0	0	94	9.1	29.1	19.4	0	0.68	0	0	2.65	0.2	0.64	0.37	0
675	Male	38	University	Single, never married	employee	0.4	26.01	7.429	13.714	0	0	0	0	87.429	13.71	0.1	0.2	0	0	0	0	1.66	0.2
676	Male	26	University	Single, never married	employee	1.33	27.04	52	0	0	0	0	68	0	0	0.68	0	0	0	0	1.5	0	0
677	Male	28	University	Single, never married	employee	0.67	23.18	29	0	0	0	0	1	2.267	0	0.38	0	0	0	0	0.02	0.04	0
678	Male	28	University	Single, never married	employee	0.5	24.86	244	3.4	0	94	0	29.1	0	3.4	3.17	0.05	0	2.65	0	0.64	0	0.05
679	Female	19	University	Single, never married	student	1	19.61	58	30.857	0	3.133	9.143	2.267	0	30.86	0.75	0.45	0	0.09	0.2	0.05	0	0.45
680	Male	26	University	Single, never married	employee	0.86	27.78	122	0	0	6.3	0	19.4	0	0	1.59	0	0	0.18	0	0.43	0	0
681	Female	26	University	Single, never married	employee	2.5	20.58	30.5	0	0	8.863	0	9.067	0	0	0.4	0	0	0.25	0	0.2	0	0
682	Female	25	University	Single, never married	employee	1	18.59	26	0	0	0	0	68	0	0	0.34	0	0	0	0	1.5	0	0
683	Female	30	University	Single, never married	employee	0.67	27.41	122	9.429	0	0	18.286	0	0	9.43	1.59	0.14	0	0	0.4	0	0	0.14
684	Female	33	University	Married	employee	0.33	26.12	26	0	0	94	0	0	0	0	0.34	0	0	2.65	0	0	0	0
685	Female	23	University	Single, never married	employee	1	22.23	17.429	0	0	13.429	0	9.714	0	0	0.23	0	0	0.38	0	0.21	0	0
686	Male	30	University	Single, never married	employee	0.33	24.9	366	0	0	0	0	0	0	0	4.76	0	0	0	0	0	0	0
687	Male	30	University	Single, never married	employee	1.67	20.8	122	0	0	0	0	0	0	0	1.59	0	0	0	0	0	0	0
688	Male	23	University	Single, never married	employee	2	29.65	366	0	0	0	0	0	0	0	4.76	0	0	0	0	0	0	0
689	Female	27	University	Single, never married	employee	1	24.16	17.429	0	0	6.714	0	9.714	9.714	0	0.23	0	0	0.19	0	0.21	0.18	0
690	Male	25	University	Single, never married	employee	3	25.35	732	0	0	26.9	0	9.7	0	0	9.52	0	0	0.76	0	0.21	0	0
691	Male	24	University	Single, never married	student	0.6	24.15	488	0	0	0	13.714	0	0	0	6.34	0	0	0	0.3	0	0	0
692	Male	28	University	Single, never married	employee	0.43	23.82	366	0	0	0	36.6	0	0	0	4.76	0	0	0	0.81	0	0	0
693	Female	28	University	Single, never married	employee	1	19.16	116	0	0	0	0	58.286	19.429	0	1.51	0	0	0	0	1.28	0.37	0
694	Male	34	High school/secondary	Single, never married	employee	0.67	24.42	366	0	0	0	0	0	68	0	4.76	0	0	0	0	0	1.29	0
695	Male	19	University	Single, never married	student	0.83	33.95	0	8.286	0	0	0	0	19.429	8.29	0	0.12	0	0	0	0	0.37	0.12
696	Female	39	High school/secondary	Married	housewife	1.5	17.75	58	24	0	0	0	9.7	0	24	0.75	0.35	0	0	0	0.21	0	0.35
697	Male	19	University	Single, never married	student	1	21.04	116	0	0	94	0	0	0	0	1.51	0	0	2.65	0	0	0	0
698	Male	40	High school/secondary	Married	employee	0.8	31.88	0	56.9	0	0	0	9.7	9.7	56.9	0	0.84	0	0	0	0.21	0.18	0.84
699	Female	21	University	Single, never married	student	1	23.63	0	15.729	0	0	27.429	0	0	15.73	0	0.23	0	0	0.6	0	0	0.23
700	Male	58	University	Divorced	retired	1	31.74	26	16.6	0	0	9.1	0	19.4	16.6	0.34	0.24	0	0	0.2	0	0.37	0.24
701	Male	62	High school/secondary	Married	retired	0.5	27.64	17.4	58	0	0	0	0	0	58	0.23	0.85	0	0	0	0	0	0.85
702	Female	60	University	Married	employee	0.21	27.55	0	2.621	0	47	9.143	0	0	2.62	0	0.04	0	1.33	0.2	0	0	0.04
703	Female	26	University	Single, never married	employee	0.8	19.38	0	0	0	0	0	0	0	0	0	0	0	0	0	0	0	0
704	Male	57	High school/secondary	Married	retired	0.75	24.8	1098	49.714	0	0	0	0	0	49.71	14.27	0.73	0	0	0	0	0	0.73
705	Male	38	Middle school/Primary	Married	housewife	1	22.66	0	87	0	0	0	0	0	87	0	1.28	0	0	0	0	0	1.28
706	Male	31	Elementary	Single, never married	employee	2.5	22.46	348	0	0	0	0	136	0	0	4.52	0	0	0	0	2.99	0	0
707	Male	28	University	Single, never married	employee	0.8	27.78	26	3.4	0	0	0	0	0	3.4	0.34	0.05	0	0	0	0	0	0.05
708	Male	47	High school/secondary	Married	employee	1.2	27.74	52	15.143	0	3.133	91.429	2.267	0	15.14	0.68	0.22	0	0.09	2.01	0.05	0	0.22
709	Male	67	Middle school/Primary	Married	retired	0.8	21.95	366	0	0	0	0	0	0	0	4.76	0	0	0	0	0	0	0
710	Male	28	Elementary	Single, never married	employee	6	27.63	15.467	0	0	1410	82.286	0	0	0	0.2	0	0	39.76	1.81	0	0	0
711	Female	30	University	Single, never married	employee	0.8	21.5	0	116	0	0	0	0	0	116	0	1.71	0	0	0	0	0	1.71
712	Male	29	High school/secondary	Married	employee	1	27.78	232	0	0	0	2.133	0	0	0	3.02	0	0	0	0.05	0	0	0
713	Female	60	No school admission	Married	employee	0.8	23.81	122	0	0	0	0	2.3	0	0	1.59	0	0	0	0	0.05	0	0
714	Male	52	Elementary	Married	employee	5	21.09	696	75.429	0	25.067	17.067	0	0	75.43	9.05	1.11	0	0.71	0.38	0	0	1.11
715	Male	26	University	Single, never married	employee	0.8	27.68	0	48	0	0	0	0	0	48	0	0.71	0	0	0	0	0	0.71
716	Female	46	University	Married	housewife	0.6	22.94	0	61.714	0	47	0	0	0	61.71	0	0.91	0	1.33	0	0	0	0.91
717	Female	29	University	Married	employee	0.75	21.63	26	0	0	6.3	0	68	0	0	0.34	0	0	0.18	0	1.5	0	0
718	Male	45	High school/secondary	Married	unemployed	1	33.14	976	1.933	0	25.067	17.067	0	0	1.93	12.69	0.03	0	0.71	0.38	0	0	0.03
719	Male	24	High school/secondary	Single, never married	employee	1	25.62	244	10.3	0	94	64	68	0	10.3	3.17	0.15	0	2.65	1.41	1.5	0	0.15
720	Male	39	High school/secondary	Married	employee	1.2	30.9	99.429	105.429	0	9.4	45.714	4.533	4.533	105.43	1.29	1.55	0	0.27	1.01	0.1	0.09	1.55
721	Female	28	University	Single, never married	employee	1.33	31.25	26	15.3	0	6.3	0	6.8	0	15.3	0.34	0.22	0	0.18	0	0.15	0	0.22
722	Female	36	Middle school/Primary	Married	housewife	0.83	27.48	26	34.743	0	6.267	4.267	136	0	34.74	0.34	0.51	0	0.18	0.09	2.99	0	0.51
723	Male	39	University	Single, never married	employee	0.5	22.49	52	24	0	0	0	19.4	0	24	0.68	0.35	0	0	0	0.43	0	0.35
725	Female	24	University	Single, never married	employee	0.43	19.84	0.9	24	0	0	0	0	4.5	24	0.01	0.35	0	0	0	0	0.09	0.35
726	Female	26	Middle school/Primary	Married	employee	2	25.22	122	0	0	0	0	2.267	0	0	1.59	0	0	0	0	0.05	0	0
727	Female	52	University	Widowed	housewife	0.8	28.91	0	24	0	94	0	0	9.7	24	0	0.35	0	2.65	0	0	0.18	0.35
728	Female	30	High school/secondary	Single, never married	employee	1.5	37.58	0	58	0	0	0	0	0	58	0	0.85	0	0	0	0	0	0.85
729	Male	20	University	Single, never married	employee	0.8	23.12	244	1.6	0	6.3	0	2.3	0	1.6	3.17	0.02	0	0.18	0	0.05	0	0.02
730	Male	20	University	Single, never married	student	1.2	21.85	1464	0	0	0	0	9.714	0	0	19.03	0	0	0	0	0.21	0	0
731	Female	28	University	Married	housewife	0.67	22.23	122	0	0	3.1	0	9.7	0	0	1.59	0	0	0.09	0	0.21	0	0
732	Female	38	Elementary	Married	housewife	1	26.35	58	0.4	0	0	0	0	0	0.4	0.75	0.01	0	0	0	0	0	0.01
733	Male	25	University	Single, never married	employee	0.75	25.98	58	0	0	0	0	9.7	9.7	0	0.75	0	0	0	0	0.21	0.18	0
734	Female	44	University	Married	employee	0.83	25.32	58	8.286	0	6.714	19.2	9.067	0	8.29	0.75	0.12	0	0.19	0.42	0.2	0	0.12
735	Male	40	University	Single, never married	employee	0.5	24.16	58	0	0	3.1	0	9.7	0	0	0.75	0	0	0.09	0	0.21	0	0
736	Female	34	Middle school/Primary	Married	housewife	2.33	35.16	305	460	0	0	0	68	0	460	3.97	6.76	0	0	0	1.5	0	6.76
737	Female	59	University	Married	employee	0.5	19.23	0	6	0	0	0	9.7	9.7	6	0	0.09	0	0	0	0.21	0.18	0.09
738	Male	28	Middle school/Primary	Married	employee	1	27.17	58	66	0	0	0	38.857	0	66	0.75	0.97	0	0	0	0.85	0	0.97
739	Female	42	High school/secondary	Married	employee	0.67	20.28	58	0	0	1.6	0	29.1	0	0	0.75	0	0	0.05	0	0.64	0	0
740	Male	21	University	Single, never married	student	1.33	21.6	728	0	0	6.267	0	0	0	0	9.46	0	0	0.18	0	0	0	0
741	Female	58	University	Married	employee	0.4	18.38	174	0	0	0	0	68	9.7	0	2.26	0	0	0	0	1.5	0.18	0
742	Male	50	High school/secondary	Single, never married	employee	1.33	24.31	7.429	0	0	0	0	0	0	0	0.1	0	0	0	0	0	0	0
743	Male	38	Middle school/Primary	Married	employee	1.25	29.75	366	0	0	6.3	0	4.5	0	0	4.76	0	0	0.18	0	0.1	0	0
744	Female	22	Middle school/Primary	Single, never married	employee	1.75	33.3	78	0	0	6.267	0	0	0	0	1.01	0	0	0.18	0	0	0	0
745	Female	45	Middle school/Primary	Married	housewife	0.8	26.67	61	120	0	0	0	0	0	120	0.79	1.76	0	0	0	0	0	1.76
746	Male	22	Middle school/Primary	Single, never married	employee	2.67	31.38	598	0	0	188	2.133	68	0	0	7.77	0	0	5.3	0.05	1.5	0	0
747	Female	53	High school/secondary	Married	employee	0.83	23.5	0	58	0	13.4	0	0	0	58	0	0.85	0	0.38	0	0	0	0.85
748	Male	45	University	Married	employee	0.8	32.22	618	66	0	13.429	54.857	510	2.795	66	8.03	0.97	0	0.38	1.21	11.22	0.05	0.97
749	Female	43	University	Married	employee	1	21.8	0	24	0	13.4	0	0	0	24	0	0.35	0	0.38	0	0	0	0.35
750	Female	26	High school/secondary	Single, never married	student	2.5	19.53	122	0	0	94	64	272	0	0	1.59	0	0	2.65	1.41	5.98	0	0
751	Female	32	University	Single, never married	employee	1	20.2	122	33.1	0	0	0	9.7	0	33.1	1.59	0.49	0	0	0	0.21	0	0.49
752	Female	33	Middle school/Primary	Married	housewife	1.67	18.59	26	3.429	0	0	0	4.68	0	3.43	0.34	0.05	0	0	0	0.1	0	0.05
753	Female	22	High school/secondary	Married	employee	0.8	21.01	244	0	0	53.7	0	4.5	0	0	3.17	0	0	1.51	0	0.1	0	0
754	Female	27	University	Married	employee	0.83	19.07	174	0	0	0	0	4.857	0	0	2.26	0	0	0	0	0.11	0	0
755	Male	36	University	Married	employee	0.5	26.45	122	0	0	0	0	0	6.8	0	1.59	0	0	0	0	0	0.13	0
756	Male	40	No school admission	Married	employee	2	23.88	156	4.8	0	13.429	0	0	0	4.8	2.03	0.07	0	0.38	0	0	0	0.07
757	Female	40	High school/secondary	Married	housewife	0.67	32.32	0	101.9	0	3.1	0	0	9.7	101.9	0	1.5	0	0.09	0	0	0.18	1.5
758	Female	26	University	Married	unemployed	0.6	17.36	4.143	0	0	14.1	0	0	0	0	0.05	0	0	0.4	0	0	0	0
759	Female	40	University	Married	housewife	0.5	23.11	0	29	0	0	0	0	0	29	0	0.43	0	0	0	0	0	0.43
760	Male	51	High school/secondary	Married	employee	0.75	25.82	58	0	0	0	0	9.714	0	0	0.75	0	0	0	0	0.21	0	0
761	Male	32	University	Single, never married	employee	0.67	27.68	122	0	0	26.9	0	38.9	0	0	1.59	0	0	0.76	0	0.86	0	0
762	Male	23	University	Single, never married	employee	1	29.73	696	0	0	0	0	0	0	0	9.05	0	0	0	0	0	0	0
763	Female	24	University	Single, never married	employee	1	20.08	0	12	0	0	0	0	58.3	12	0	0.18	0	0	0	0	1.11	0.18
764	Female	29	University	Married	employee	0.6	23.88	312	0	0	0	0	9.714	0	0	4.06	0	0	0	0	0.21	0	0
765	Female	24	University	Single, never married	student	1	20.58	39	0.4	0	6.3	0	19.4	0	0.4	0.51	0.01	0	0.18	0	0.43	0	0.01
766	Male	30	University	Married	employee	1	30.07	58	0	0	0	0	0	0	0	0.75	0	0	0	0	0	0	0
767	Female	26	University	Single, never married	employee	1.67	22.19	0	116	0	0	0	0	58.3	116	0	1.71	0	0	0	0	1.11	1.71
768	Female	32	University	Single, never married	employee	0.33	26.73	0	48	0	0	0	9.714	0	48	0	0.71	0	0	0	0.21	0	0.71
769	Female	27	University	Married	employee	0.5	19.72	90	8.3	0	13.4	2.1	2.3	0	8.3	1.17	0.12	0	0.38	0.05	0.05	0	0.12
770	Female	37	Middle school/Primary	Single, never married	employee	0.6	22.77	8.286	116	0	0	0	4.533	0	116	0.11	1.71	0	0	0	0.1	0	1.71
771	Female	68	High school/secondary	Widowed	housewife	0.2	29.04	0	16.1	0	0	0	0	0	16.1	0	0.24	0	0	0	0	0	0.24
772	Female	50	Middle school/Primary	Married	housewife	1	22.49	58	0	0	0	0	4.533	0	0	0.75	0	0	0	0	0.1	0	0
773	Male	66	University	Married	retired	0.5	24.22	244	0	0	0	0	2.3	0	0	3.17	0	0	0	0	0.05	0	0
774	Male		Middle school/Primary	Single, never married	employee	1.6	23.63	59.429	0	0	1128	91.429	38.857	0	0	0.77	0	0	31.81	2.01	0.85	0	0
775	Female	48	University	Married	retired	0.5	21.3	0	24	0	0	0	2.3	0	24	0	0.35	0	0	0	0.05	0	0.35
776	Female	21	University	Single, never married	student	0.83	20.03	52	0	0	3.133	0	38.857	29.143	0	0.68	0	0	0.09	0	0.85	0.55	0
777	Female	30	High school/secondary	Divorced	unemployed	2.5	19.27	52	156	0	94	0	0	68	156	0.68	2.29	0	2.65	0	0	1.29	2.29
778	Female	20	University	Single, never married	student	1.5	21.78	82.857	49.714	0	0	2.133	0	0	49.71	1.08	0.73	0	0	0.05	0	0	0.73
779	Male	36	University	Married	employee	1.33	45.41	366	230	0	188	0	0	0	230	4.76	3.38	0	5.3	0	0	0	3.38
780	Male	40	High school/secondary	Married	unemployed	1	28.03	522	0	0	0	0	19.429	0	0	6.79	0	0	0	0	0.43	0	0
781	Male	36	High school/secondary	Single, never married	employee	1.25	30.74	52	0	0	26.9	6.4	0	0	0	0.68	0	0	0.76	0.14	0	0	0
782	Female	42	High school/secondary	Married	housewife	1	28.41	87	0	0	26.857	18.286	0	0	0	1.13	0	0	0.76	0.4	0	0	0
783	Male	40	University	Married	employee	1.25	32.93	0	72	0	0	0	0	0	72	0	1.06	0	0	0	0	0	1.06
784	Male	41	University	Married	employee	0.75	34.72	66.286	49.714	0	3.133	0	19.429	14.571	49.71	0.86	0.73	0	0.09	0	0.43	0.28	0.73
785	Female	25	University	Single, never married	employee	1.25	22.49	26	0	0	0	0	0	0	0	0.34	0	0	0	0	0	0	0
786	Male	18	No school admission	Divorced	unemployed	2.25	22.86	0	33.143	0	26.857	54.857	68	19.429	33.14	0	0.49	0	0.76	1.21	1.5	0.37	0.49
787	Female	22	University	Single, never married	employee	0.8	23.34	0	72	0	0	0	0	0	72	0	1.06	0	0	0	0	0	1.06
788	Male	32	Middle school/Primary	Married	employee	2	29.07	1677.5	0	0	25.067	0	9.067	0	0	21.81	0	0	0.71	0	0.2	0	0
789	Male	26	University	Single, never married	employee	1	28.4	290	0	0	0	0	0	0	0	3.77	0	0	0	0	0	0	0
790	Female	30	University	Married	housewife	1.5	27.34	78	2.4	0	0	64	0	0	2.4	1.01	0.04	0	0	1.41	0	0	0.04
791	Male	26	University	Single, never married	employee	0.8	30.47	0	116	0	0	0	0	0	116	0	1.71	0	0	0	0	0	1.71
792	Female	38	Elementary	Married	housewife	15		261	0	0	26.857	4.267	6.8	0	0	3.39	0	0	0.76	0.09	0.15	0	0
793	Female	23	University	Single, never married	employee	0.75	21.41	0	24	0	3.1	2.1	0	2.3	24	0	0.35	0	0.09	0.05	0	0.04	0.35
794	Male	83	Elementary	5	unemployed	0.67	25.24	488	0	0	0	0	0	0	0	6.34	0	0	0	0	0	0	0
795	Male	23	University	Single, never married	employee	1	24.77	104	9	0	15.7	10.7	19.4	19.4	9	1.35	0.13	0	0.44	0.24	0.43	0.37	0.13
796	Male	72	Middle school/Primary	Married	employee	0.83	26.45	0	72	0	0	0	0	0	72	0	1.06	0	0	0	0	0	1.06
797	Female	55	High school/secondary	Married	housewife	0.75	22.77	0	48	0	0	0	0	0	48	0	0.71	0	0	0	0	0	0.71
798	Male	46	Elementary	Married	housewife	1.33	23.31	78	0	0	0	0	204	0	0	1.01	0	0	0	0	4.49	0	0
799	Male	62	University	Married	retired	0.75	25.56	0	24	0	0	0	0	29.1	24	0	0.35	0	0	0	0	0.55	0.35
800	Male	20	University	Single, never married	student	1.25	20.96	26	0	0	0	0	0	0	0	0.34	0	0	0	0	0	0	0
801	Male	21	University	Single, never married	student	1.25	20.07	116	0	0	3.133	2.133	19.429	0	0	1.51	0	0	0.09	0.05	0.43	0	0
802	Female	22	No school admission	Divorced	housewife	1.2	18.37	58	0	0	0	0	0	34	0	0.75	0	0	0	0	0	0.65	0
803	Female	37	University	Single, never married	employee	0.33	21.87	0	198.8	0	3	1	4.533	2	198.8	0	2.92	0	0.08	0.02	0.1	0.04	2.92
804	Male	39	Elementary	Widowed	employee	0.83	23.66	52	0	0	0	0	0	29.143	0	0.68	0	0	0	0	0	0.55	0
805	Female	43	University	Single, never married	employee	0.8	21.45	0.967	74.286	0	0	0	2.429	0	74.29	0.01	1.09	0	0	0	0.05	0	1.09
806	Male	23	Elementary	Married	unemployed	2.5	25.95	52	0	0	0	0	0	0	0	0.68	0	0	0	0	0	0	0
807	Female	68	High school/secondary	Married	housewife	2	27.43	0	116	0	6.267	0	2.267	0	116	0	1.71	0	0.18	0	0.05	0	1.71
808	Male	18	Elementary	Widowed	unemployed	1.2	28.01	26	0	0	0	0	0	0	0	0.34	0	0	0	0	0	0	0
809	Male	32	University	Single, never married	employee	0.67	30.12	244	232	0	13.429	0	19.429	0	232	3.17	3.41	0	0.38	0	0.43	0	3.41
810	Female	23	Elementary	Divorced	housewife	1.25	26.95	0	0	0	0	0	0	0	0	0	0	0	0	0	0	0	0
811	Female	52	Middle school/Primary	Married	housewife	1	22.32	122	0	0	12.533	0	9.714	0	0	1.59	0	0	0.35	0	0.21	0	0
812	Female	45	Elementary	Divorced	housewife	0.5	24.61	58	48	0	0	0	0	0	48	0.75	0.71	0	0	0	0	0	0.71
813	Female	50	High school/secondary	Single, never married	employee	0.4	26.89	0	163.857	0	13.429	2.133	4.533	9.714	163.86	0	2.41	0	0.38	0.05	0.1	0.18	2.41
814	Female	30	Elementary	Married	housewife	0.75	20.82	26	24	0	0	0	0	0	24	0.34	0.35	0	0	0	0	0	0.35
815	Female	61	High school/secondary	Single, never married	employee	0.83	25.24	61	1.933	0	13.429	0	0	0	1.93	0.79	0.03	0	0.38	0	0	0	0.03
816	Female	27	Middle school/Primary	Married	housewife	1.67	21.45	58	24	0	0	0	0	0	24	0.75	0.35	0	0	0	0	0	0.35
817	Female	72	High school/secondary	Married	housewife	0.4	23.61	2.9	99.967	0	0	0	2.267	0	99.97	0.04	1.47	0	0	0	0.05	0	1.47
818	Male	33	Elementary	Married	employee	1.33	25.25	52	27.429	0	0	0	0	0	27.43	0.68	0.4	0	0	0	0	0	0.4
819	Female	53	University	Single, never married	employee	0.33	21.83	0	116	0	26.857	0	2.267	0	116	0	1.71	0	0.76	0	0.05	0	1.71
820	Male	30	Elementary	Married	employee	0.8	27.44	26	0	0	0	0	0	0	0	0.34	0	0	0	0	0	0	0
821	Female	45	University	Married	employee	0.8	20.94	58	8.857	0	40.286	0	38.857	19.429	8.86	0.75	0.13	0	1.14	0	0.85	0.37	0.13
822	Female	25	University	Married	housewife	1	31.53	26	0	0	0	0	0	0	0	0.34	0	0	0	0	0	0	0
823	Female	61	University	Married	housewife	0.83	26.91	0	348	0	6.267	0	2.267	0	348	0	5.12	0	0.18	0	0.05	0	5.12
824	Female	43	Elementary	Married	housewife	1.25	32.35	52	0	0	0	0	0	0	0	0.68	0	0	0	0	0	0	0
825	Male	46	High school/secondary	Married	employee	1	28.4	0	348	0	0	0	2.267	0	348	0	5.12	0	0	0	0.05	0	5.12
826	Male	24	Middle school/Primary	Married	employee	0.75	24.34	0	116	0	0	0	0	0	116	0	1.71	0	0	0	0	0	1.71
827	Female	30	University	Single, never married	employee	1	20.08	0	86.286	0	3.133	0	0	9.714	86.29	0	1.27	0	0.09	0	0	0.18	1.27
828	Female	30	Middle school/Primary	Married	housewife	0.33	23.18	0	0	0	0	0	0	0	0	0	0	0	0	0	0	0	0
829	Female	68	High school/secondary	Married	housewife	0.8	24.14	0	58	0	0	0	0	0	58	0	0.85	0	0	0	0	0	0.85
830	Male	46	High school/secondary	Married	employee	0.67	30.11	26	0	0	0	0	0	0	0	0.34	0	0	0	0	0	0	0
831	Male	53	University	Divorced	employee	0.25	27.16	0	116	0	0	0	0	19.429	116	0	1.71	0	0	0	0	0.37	1.71
832	Female	20	University	Married	housewife	0.33	19.53	52	0	0	0	0	0	0	0	0.68	0	0	0	0	0	0	0
833	Male	68	University	Married	employee	1.25	24.57	0	0	0	3.133	0	0	68	0	0	0	0	0.09	0	0	1.29	0
834	Male	19	High school/secondary	Widowed	employee	0.4	25.71	26	0	0	1.567	0	0	0	0	0.34	0	0	0.04	0	0	0	0
835	Female	55	University	Single, never married	employee	0.6	32.32	58	0	0	12.533	0	9.714	9.714	0	0.75	0	0	0.35	0	0.21	0.18	0
836	Male	60	Elementary	Divorced	employee	0.5	30.8	58	0	0	0	0	68	0	0	0.75	0	0	0	0	1.5	0	0
837	Female	52	University	Married	employee	0.86	29.72	61	0	0	3.133	0	9.067	9.067	0	0.79	0	0	0.09	0	0.2	0.17	0
838	Female	50	Middle school/Primary	Married	housewife	1.33	24.97	58	0	0	0	2.133	0	0	0	0.75	0	0	0	0.05	0	0	0
839	Female	35	University	Single, never married	employee	1	21.36	61	0	0	3.133	0	2.267	0	0	0.79	0	0	0.09	0	0.05	0	0
840	Male	31	University	Single, never married	employee	0.4	23.18	58	0	0	0	0	0	0	0	0.75	0	0	0	0	0	0	0
841	Male	27	University	Single, never married	employee	0.75	23.2	52.286	94.286	0	0	0	0	9.714	94.29	0.68	1.39	0	0	0	0	0.18	1.39
842	Male	18	Middle school/Primary	Divorced	employee	0.75	23.66	116	0	0	2.35	0	0	0	0	1.51	0	0	0.07	0	0	0	0
843	Female	69	No school admission	Widowed	housewife	0.2	28.13	122	0	0	3.133	0	2.267	0	0	1.59	0	0	0.09	0	0.05	0	0
844	Male	22	University	Widowed	employee	2	25.51	29	0	0	0	0	68	0	0	0.38	0	0	0	0	1.5	0	0
845	Male	36	University	Married	employee	1	26.59	34.857	66.286	0	0	0	68	0	66.29	0.45	0.97	0	0	0	1.5	0	0.97
846	Male	21	University	Married	employee	0.75	27.97	58	0	0	0	0	0	0	0	0.75	0	0	0	0	0	0	0
847	Female	39	High school/secondary	Widowed	employee	0.25	25.59	0	198	0	0	0	0	29.143	198	0	2.91	0	0	0	0	0.55	2.91
848	Male	30	University	Married	employee	0.75	24.62	116	0	0	0	0	0	0	0	1.51	0	0	0	0	0	0	0
849	Female	56	High school/secondary	Single, never married	employee	0.8	21.5	34.857	58	0	26.857	0	0	0	58	0.45	0.85	0	0.76	0	0	0	0.85
850	Male	37	University	Married	employee	0.4	27.68	58	0	0	0	0	0	0	0	0.75	0	0	0	0	0	0	0
851	Male	19	University	Single, never married	student	1	21.89	122	0	0	0	0	29.143	0	0	1.59	0	0	0	0	0.64	0	0
852	Male	22	University	Divorced	employee	1.5	25.86	26	0	0	0	0	0	0	0	0.34	0	0	0	0	0	0	0
853	Female	56	University	Married	employee	0.5	25.71	58	0	0	3.133	0	19.429	0	0	0.75	0	0	0.09	0	0.43	0	0
854	Female	21	University	Married	housewife	1	24.34	0	0	0	13.429	0	0	0	0	0	0	0	0.38	0	0	0	0
855	Female	46	University	Married	housewife	0.75	23.31	0	91	0	10.071	0	1.133	1.133	91	0	1.34	0	0.28	0	0.02	0.02	1.34
856	Female	18	Middle school/Primary	Single, never married	student	0.6	19.38	26	0	0	0	0	0	0	0	0.34	0	0	0	0	0	0	0
857	Male	59	University	Married	employee	0.5	25.95	0	58	0	20.143	0	2.267	2.267	58	0	0.85	0	0.57	0	0.05	0.04	0.85
858	Female	50	Elementary	Married	housewife	1	22.1	58	0	0	0	0	0	0	0	0.75	0	0	0	0	0	0	0
859	Female	39	University	Married	employee	0.67	18.78	29	0	0	3.133	0	68	9.714	0	0.38	0	0	0.09	0	1.5	0.18	0
860	Male	47	High school/secondary	Married	employee	1.5	31.16	61	0	0	0	0	0	0	0	0.79	0	0	0	0	0	0	0
861	Male	63	University	Married	employee	0.71	31.77	0	29	0	3.133	0	0	0	29	0	0.43	0	0.09	0	0	0	0.43
862	Female	20	University	Single, never married	student	1.33	30.8	26	26	0	0	0	0	0	26	0.34	0.38	0	0	0	0	0	0.38
863	Female	37	University	Married	employee	0.67	23.14	0	62	0	0	0	2.267	0	62	0	0.91	0	0	0	0.05	0	0.91
864	Female	19	University	Single, never married	student	1.25	19.84	26	3.429	0	0	0	0	0	3.43	0.34	0.05	0	0	0	0	0	0.05
865	Female	70	High school/secondary	Married	housewife	0.5	26.14	0	99	0	13.429	0	0	9.714	99	0	1.46	0	0.38	0	0	0.18	1.46
866	Female	34	High school/secondary	Married	housewife	1.33	24.91	26	8.286	0	0	2.133	0	0	8.29	0.34	0.12	0	0	0.05	0	0	0.12
867	Male	43	University	Married	employee	0.57	20.28	183	0	0	13.429	0	4.533	0	0	2.38	0	0	0.38	0	0.1	0	0
868	Male	36	High school/secondary	Married	employee	0.75	25.71	26	0	0	0	0	29.143	0	0	0.34	0	0	0	0	0.64	0	0
869	Female	47	University	Single, never married	employee	0.75	27.55	30.5	4.143	0	94	0	9.714	0	4.14	0.4	0.06	0	2.65	0	0.21	0	0.06
870	Male	40	University	Married	employee	0.6	28.73	0	0	0	0	0	0	0	0	0	0	0	0	0	0	0	0
871	Female	41	University	Married	employee	1.25	30.02	61	14.345	0	1.567	0	19.429	19.429	14.35	0.79	0.21	0	0.04	0	0.43	0.37	0.21
872	Male	19	Elementary	Single, never married	employee	0.4	25.26	26	0	0	0	0	0	0	0	0.34	0	0	0	0	0	0	0
873	Male	46	University	Married	employee	0.8	29.76	61	0	0	40.286	1	19.429	19.429	0	0.79	0	0	1.14	0.02	0.43	0.37	0
874	Male	29	University	Married	employee	0.8	25.35	1.857	0	0	0	0	0	0	0	0.02	0	0	0	0	0	0	0
875	Female	20	University	Single, never married	student	0.43	19.05	0	62	0	3.133	0	0	9.714	62	0	0.91	0	0.09	0	0	0.18	0.91
876	Male	22	University	Divorced	employee	1	26.22	26	24	0	0	1.067	34	0	24	0.34	0.35	0	0	0.02	0.75	0	0.35
877	Female	59	University	Single, never married	employee	1.25	22.86	8.286	207	0	0.783	0	204	0	207	0.11	3.04	0	0.02	0	4.49	0	3.04
878	Female	19	Middle school/Primary	Single, never married	employee	2.5	19.53	26	0	0	0	0	0	0	0	0.34	0	0	0	0	0	0	0
879	Male	23	University	Single, never married	student	0.5	26.61	69.714	0	0	0	0	48.571	6.8	0	0.91	0	0	0	0	1.07	0.13	0
880	Female	54	Elementary	Widowed	housewife	1.67	30.04	26	0	0	0	0	0	0	0	0.34	0	0	0	0	0	0	0
881	Female	51	University	Single, never married	employee	0.4	22.41	4.143	153	0	0	0	9.714	9.714	153	0.05	2.25	0	0	0	0.21	0.18	2.25
882	Male	39	Elementary	Divorced	employee	2	25.86	26	0	0	0	0	136	0	0	0.34	0	0	0	0	2.99	0	0
883	Male	71	University	Married	employee	0.17	27.06	49.714	172.571	0	1.567	0	2.267	0	172.57	0.65	2.54	0	0.04	0	0.05	0	2.54
884	Female	49	Elementary	Divorced	employee	1	25.51	26	0	0	0	0	0	0	0	0.34	0	0	0	0	0	0	0
885	Female	65	High school/secondary	Single, never married	employee	0.5	21.08	122	0	0	1.567	0	9.714	0	0	1.59	0	0	0.04	0	0.21	0	0
886	Male	19	High school/secondary	Single, never married	student	0.75	26.85	29	0	0	0	0	0	0	0	0.38	0	0	0	0	0	0	0
887	Male	50	University	Married	employee	0.8	26.32	244	0	0	3.133	0	38.857	0	0	3.17	0	0	0.09	0	0.85	0	0
888	Male	20	University	Single, never married	student	1.5	25.5	58	0	0	0	0	0	0	0	0.75	0	0	0	0	0	0	0
889	Male	19	University	Single, never married	student	1	20.01	122	0	0	3.133	0	13.6	6.8	0	1.59	0	0	0.09	0	0.3	0.13	0
890	Male	21	University	Single, never married	student	1.5	27.92	58	0	0	0	0	136	0	0	0.75	0	0	0	0	2.99	0	0
891	Female	41	University	Single, never married	employee	0.67	19.29	4.143	33.714	0	0	0	4.533	9.714	33.71	0.05	0.5	0	0	0	0.1	0.18	0.5
892	Male	25	University	Single, never married	student	2	24.68	26	0	0	0	0	0	0	0	0.34	0	0	0	0	0	0	0
893	Male	28	High school/secondary	Married	employee	1	25.7	244	0	0	0	0	38.857	0	0	3.17	0	0	0	0	0.85	0	0
894	Male	40	University	Married	employee	1	25.1	69.5	24	0	0	0	0	0	24	0.9	0.35	0	0	0	0	0	0.35
895	Female	48	University	Married	housewife	0.75	22.41	0	116	0	0	0	0	29.143	116	0	1.71	0	0	0	0	0.55	1.71
896	Female	39	High school/secondary	Married	housewife	0.5	26.03	26	8.286	0	0	0	0	0	8.29	0.34	0.12	0	0	0	0	0	0.12
897	Male	67	High school/secondary	Married	employee	0.67	28.38	366	56.571	0	12.533	0	0	0	56.57	4.76	0.83	0	0.35	0	0	0	0.83
898	Female	49	High school/secondary	Married	housewife	1.5	24.98	26	29	0	0	0	68	0	29	0.34	0.43	0	0	0	1.5	0	0.43
899	Male	53	University	Widowed	employee	0.6	27.38	0	174	0	0	0	38.857	4.533	174	0	2.56	0	0	0	0.85	0.09	2.56
900	Female	50	University	Married	housewife	0.75	27.34	26	0	0	0	0	0	0	0	0.34	0	0	0	0	0	0	0
901	Female	43	High school/secondary	Married	housewife	0.83	20.08	0	3.429	0	3.357	0	0	4.857	3.43	0	0.05	0	0.09	0	0	0.09	0.05
902	Male	55	University	Married	employee	0.83	28.41	0	115	0	0	0	0	0	115	0	1.69	0	0	0	0	0	1.69
903	Female	19	University	Single, never married	student	0.75	18.73	0	28.286	0	0	0	9.714	0	28.29	0	0.42	0	0	0	0.21	0	0.42
904	Male	22	University	Single, never married	student	0.8	23.25	58	0	0	3.133	0	38.857	0	0	0.75	0	0	0.09	0	0.85	0	0
905	Male	34	University	Single, never married	employee	0.33	24.78	122	3.867	0	0	0	29.143	0	3.87	1.59	0.06	0	0	0	0.64	0	0.06
906	Male	47	University	Married	employee	0.8	27.78	0	140.643	0	3.133	0	0	4.533	140.64	0	2.07	0	0.09	0	0	0.09	2.07
907	Female	25	University	Single, never married	employee	1	19.13	0	4.229	0	0	0	0	0	4.23	0	0.06	0	0	0	0	0	0.06
908	Male	32	University	Single, never married	employee	0.75	26.15	0	231	0	0	1.067	0	19.429	231	0	3.4	0	0	0.02	0	0.37	3.4
909	Male	26	University	Single, never married	employee	1	27.74	0	66.286	0	47	9.143	0	4.857	66.29	0	0.97	0	1.33	0.2	0	0.09	0.97
910	Female	53	High school/secondary	Married	housewife	0.67	24.24	0	4.714	0	0	0	0	14.571	4.71	0	0.07	0	0	0	0	0.28	0.07
911	Female	47	High school/secondary	Married	employee	1	24.01	0	9.429	0	0	0	0	9.714	9.43	0	0.14	0	0	0	0	0.18	0.14
912	Male	24	University	Single, never married	student	0.67	25.31	0	119.833	0	0	0	0	4.533	119.83	0	1.76	0	0	0	0	0.09	1.76
913	Male	33	University	Married	employee	1	25.75	0	116	0	13.429	0	0	29.143	116	0	1.71	0	0.38	0	0	0.55	1.71
914	Male	37	University	Single, never married	employee	0.75	27.46	61	0	0	0	0	24.286	0	0	0.79	0	0	0	0	0.53	0	0
915	Female	24	University	Single, never married	student	0.83	18.51	0	0	0	13.429	0	0	9.714	0	0	0	0	0.38	0	0	0.18	0
916	Female	23	University	Single, never married	student	0.75	19.49	8.286	2.2	0	3.357	0	29.143	0	2.2	0.11	0.03	0	0.09	0	0.64	0	0.03
917	Male	30	University	Single, never married	employee	1	25.38	122	0	0	0	27.429	0	0	0	1.59	0	0	0	0.6	0	0	0
918	Female	35	High school/secondary	Married	housewife	1	21.3	0	38.429	0	6.714	4.571	0	4.533	38.43	0	0.56	0	0.19	0.1	0	0.09	0.56
919	Male	42	University	Single, never married	employee	0.5	26.83	0	58	0	6.267	0	0	14.571	58	0	0.85	0	0.18	0	0	0.28	0.85
920	Male	29	University	Single, never married	student	1	24.66	0	0	0	0	0	0	34	0	0	0	0	0	0	0	0.65	0
921	Female	29	University	Single, never married	student	1	19.96	0	0	0	0	0	0	34	0	0	0	0	0	0	0	0.65	0
922	Male	20	University	Single, never married	student	0.83	25.26	0	0	0	26.857	0	0	14.571	0	0	0	0	0.76	0	0	0.28	0
923	Male	39	High school/secondary	Married	employee	0.67	27.46	61	0	0	0	0	48.571	0	0	0.79	0	0	0	0	1.07	0	0
924	Male	35	University	Single, never married	employee	0.5	23.33	0	72.143	0	0	9.143	0	2.267	72.14	0	1.06	0	0	0.2	0	0.04	1.06
925	Male	22	University	Single, never married	student	0.75	26.26	0.967	41.429	0	0	0	2.267	2.267	41.43	0.01	0.61	0	0	0	0.05	0.04	0.61
926	Male	27	University	Single, never married	employee	1	25.43	24.857	0	0	0	0	19.429	0	0	0.32	0	0	0	0	0.43	0	0
927	Male	37	University	Single, never married	student	0.8	25.38	61	0	0	0	0	68	0	0	0.79	0	0	0	0	1.5	0	0
928	Female	28	University	Single, never married	employee	0.75	21.3	0	40	0	0	1.067	0	14.571	40	0	0.59	0	0	0.02	0	0.28	0.59
929	Female	32	University	Single, never married	student	0.8	20.66	0	12.429	0	0	0	0	19.429	12.43	0	0.18	0	0	0	0	0.37	0.18
930	Male	45	University	Married	employee	0.83	24.86	4.067	48	0	13.429	0	0	0	48	0.05	0.71	0	0.38	0	0	0	0.71
931	Male	25	University	Single, never married	unemployed	0.8	24.86	6.1	58	0	3.133	0	38.857	2.267	58	0.08	0.85	0	0.09	0	0.85	0.04	0.85
932	Female	60	High school/secondary	Widowed	housewife	0.5	24.68	0	31.2	0	0	0	0	2.267	31.2	0	0.46	0	0	0	0	0.04	0.46
933	Female	39	High school/secondary	Married	housewife	1	19.36	0	5.143	0	0	0	0	2.267	5.14	0	0.08	0	0	0	0	0.04	0.08
934	Female	67	High school/secondary	Widowed	housewife	1	31.18	0	12	0	0	0	0	9.714	12	0	0.18	0	0	0	0	0.18	0.18
935	Female	54	High school/secondary	Divorced	employee	0.5	21.56	0	10.486	0	0	0	0	4.857	10.49	0	0.15	0	0	0	0	0.09	0.15
936	Male	63	University	Married	retired	0.4	27.74	0	116	0	0	18.286	0	0	116	0	1.71	0	0	0.4	0	0	1.71
937	Male	43	University	Married	employee	0.67	26.23	26.143	24	0	0	0	19.429	19.429	24	0.34	0.35	0	0	0	0.43	0.37	0.35
938	Male	37	University	Single, never married	employee	0.5	22.75	2.033	58	0	13.429	0	9.067	9.714	58	0.03	0.85	0	0.38	0	0.2	0.18	0.85
939	Male	42	University	Married	employee	1	28.73	0	123.667	0	0	2.133	0	0	123.67	0	1.82	0	0	0.05	0	0	1.82
940	Male	55	High school/secondary	Single, never married	employee	0.5	25.36	122	0	0	0	0	0	0	0	1.59	0	0	0	0	0	0	0
941	Female	69	High school/secondary	Married	housewife	0.5	27.89	0	12.429	0	0	0	0	19.429	12.43	0	0.18	0	0	0	0	0.37	0.18
942	Female	25	University	Single, never married	employee	0.75	18.78	0	0	0	13.429	0	0	0	0	0	0	0	0.38	0	0	0	0
943	Female	41	High school/secondary	Married	housewife	1.33	21.41	0	0	0	0	0	0	3.4	0	0	0	0	0	0	0	0.06	0
944	Female	20	University	Single, never married	student	0.83	20.08	0	18	0	0	0	0	29.143	18	0	0.26	0	0	0	0	0.55	0.26
945	Male	53	University	Married	employee	1	28.09	0	74.429	0	3.133	0	0	0	74.43	0	1.09	0	0.09	0	0	0	1.09
946	Female	27	University	Single, never married	unemployed	1	19.36	0	6.857	0	0	0	0	9.714	6.86	0	0.1	0	0	0	0	0.18	0.1
947	Male	32	University	Single, never married	employee	0.8	22.99	0	0	0	0	0	0	0	0	0	0	0	0	0	0	0	0
948	Female	51	University	Married	housewife	0.8	26.64	1.933	26.571	0	0	0	0	2.267	26.57	0.03	0.39	0	0	0	0	0.04	0.39
949	Male	32	University	Single, never married	student	0.6	24.31	52.286	58	0	0	0	29.143	38.857	58	0.68	0.85	0	0	0	0.64	0.74	0.85
950	Female	22	University	Single, never married	student	0.8	20.2	61	0	0	26.857	0	0	0	0	0.79	0	0	0.76	0	0	0	0
951	Female	38	University	Married	housewife	1	25.95	26	0	0	0	2.133	4.533	0	0	0.34	0	0	0	0.05	0.1	0	0
952	Male	50	University	Single, never married	employee	0.2	27.72	58	0	0	3.133	0	0	0	0	0.75	0	0	0.09	0	0	0	0
953	Female	42	High school/secondary	Married	employee	1	25.71	52	0	0	0	0	1.067	0	0	0.68	0	0	0	0	0.02	0	0
954	Male	71	University	Married	employee	0.4		0	72	0	0	0	0	0	72	0	1.06	0	0	0	0	0	1.06
955	Male	28	University	Single, never married	employee	1	23.96	244	0	0	0	0	0	0	0	3.17	0	0	0	0	0	0	0
956	Female	41	University	Married	employee	0.6	31.89	0	116	0	0	0	0	0	116	0	1.71	0	0	0	0	0	1.71
957	Female	24	University	Single, never married	employee	0.67	22.31	26	0	0	0	0	19.429	0	0	0.34	0	0	0	0	0.43	0	0
958	Female	48	University	Married	housewife	2.33	31.83	0	58	0	0	0	0	0	58	0	0.85	0	0	0	0	0	0.85
959	Male	60	Middle school/Primary	Married	employee	2	28.58	122	0	0	0	0	0	0	0	1.59	0	0	0	0	0	0	0
960	Female	49	High school/secondary	Married	employee	0.6	23.99	0	66	0	0	0	0	0	66	0	0.97	0	0	0	0	0	0.97
961	Female	36	University	Married	employee	1	24.8	0	232	0	0	18.286	9.714	0	232	0	3.41	0	0	0.4	0.21	0	3.41
962	Male	47	University	Married	employee	1.25	26.87	244	0	0	0	18.286	2.267	0	0	3.17	0	0	0	0.4	0.05	0	0
963	Male	28	University	Married	employee	1.5	30.67	366	0	0	0	0	2.267	0	0	4.76	0	0	0	0	0.05	0	0
964	Male	26	University	Single, never married	employee	1	19.41	116	0	0	0	0	0	0	0	1.51	0	0	0	0	0	0	0
965	Male	20	University	Widowed	employee	1	24.84	244	0	0	6.267	0	0	0	0	3.17	0	0	0.18	0	0	0	0
966	Male	23	High school/secondary	Single, never married	employee	1.5	37.73	122	0	0	0	0	0	0	0	1.59	0	0	0	0	0	0	0
967	Male	54	High school/secondary	Single, never married	employee	0.5	25.83	0	48	0	0	0	0	0	48	0	0.71	0	0	0	0	0	0.71
968	Male	53	No school admission	Married	unemployed	2.33	27.34	78	0	0	0	0	0	0	0	1.01	0	0	0	0	0	0	0
969	Male	28	University	Single, never married	employee	0.67	26.3	0	116	0	0	0	0	0	116	0	1.71	0	0	0	0	0	1.71
970	Female	20	University	Single, never married	student	0.5	24.17	0	26	0	0	0	4.533	0	26	0	0.38	0	0	0	0.1	0	0.38
971	Male	29	University	Single, never married	employee	1	26.59	366	0	0	0	2.133	0	0	0	4.76	0	0	0	0.05	0	0	0
972	Male	29	University	Single, never married	employee	1.33	24.34	0	345	0	0	4.267	0	0	345	0	5.07	0	0	0.09	0	0	5.07
973	Male	73	Middle school/Primary	Widowed	employee	0.2	29.41	0	48	0	0	0	0	29.143	48	0	0.71	0	0	0	0	0.55	0.71
974	Male	44	High school/secondary	Married	employee	1	22.04	244	3.429	0	3.133	0	0	0	3.43	3.17	0.05	0	0.09	0	0	0	0.05
975	Female	22	University	Single, never married	student	0.7	16.85	58	0	0	47	0	0	0	0	0.75	0	0	1.33	0	0	0	0
976	Male	39	High school/secondary	Single, never married	employee	0.5	33.6	122	0	0	0	2.133	9.714	0	0	1.59	0	0	0	0.05	0.21	0	0
977	Male	65	University	Married	unemployed	0.67	22.49	116	0	0	0	0	0	0	0	1.51	0	0	0	0	0	0	0
978	Female	25	University	Single, never married	employee	0.6	21.45	0	48	0	0	0	0	0	48	0	0.71	0	0	0	0	0	0.71
979	Female	42	University	Widowed	employee	0.83	27.31	0	0	0	0	0	136	0	0	0	0	0	0	0	2.99	0	0
980	Male	56	University	Married	employee	0.8	31.86	68	0	0	0	0	0	0	0	0.88	0	0	0	0	0	0	0
981	Female	55	High school/secondary	Married	housewife	0.4	23.44	0	174	0	0	0	0	0	174	0	2.56	0	0	0	0	0	2.56
982	Female	43	High school/secondary	Married	housewife	1.2	28.65	174	0	0	0	9.143	0	0	0	2.26	0	0	0	0.2	0	0	0
983	Male	28	University	Single, never married	employee	1	27.7	0	0	0	0	0	204	0	0	0	0	0	0	0	4.49	0	0
984	Female	65	High school/secondary	Married	retired	0.5	28.23	26	0	0	0	0	0	0	0	0.34	0	0	0	0	0	0	0
985	Male	39	High school/secondary	Married	employee	0.75	27.04	366	0	0	0	0	0	0	0	4.76	0	0	0	0	0	0	0
986	Male	59	High school/secondary	Married	employee	0.8	27.77	366	0	0	0	0	19.429	0	0	4.76	0	0	0	0	0.43	0	0
987	Female	29	University	Married	employee	0.5	29.86	116	0	0	0	0	0	0	0	1.51	0	0	0	0	0	0	0
988	Male	58	High school/secondary	Married	employee	0.67	28.08	366	0	0	0	0	0	0	0	4.76	0	0	0	0	0	0	0
989	Female	35	University	Married	employee	0.6	20.2	0	58	0	0	0	0	29.143	58	0	0.85	0	0	0	0	0.55	0.85
990	Male	21	University	Single, never married	student	2	24.84	0	232	0	0	0	0	0	232	0	3.41	0	0	0	0	0	3.41
991	Male	35	University	Single, never married	employee	0.75	23.32	0	116	0	0	0	68	0	116	0	1.71	0	0	0	1.5	0	1.71
992	Female	28	University	Single, never married	employee	0.33	21.37	0	66	0	0	0	0	0	66	0	0.97	0	0	0	0	0	0.97
993	Male	22	University	Single, never married	student	0.8	23.37	122	0	0	0	0	19.429	0	0	1.59	0	0	0	0	0.43	0	0
994	Female	53	High school/secondary	Married	housewife	1.2	30.06	244	0	0	0	0	0	0	0	3.17	0	0	0	0	0	0	0
995	Female	34	University	Married	employee	0.6	23.18	0	132	0	0	0	0	0	132	0	1.94	0	0	0	0	0	1.94
996	Male	20	University	Single, never married	student	0.6	25.15	116	0	0	0	0	0	0	0	1.51	0	0	0	0	0	0	0
997	Male	32	High school/secondary	Married	employee	1.5	26.4	244	0	0	0	0	0	0	0	3.17	0	0	0	0	0	0	0
998	Male	23	University	Single, never married	employee	1.5	23.66	244	0	0	0	0	38.857	0	0	3.17	0	0	0	0	0.85	0	0
999	Female	65	High school/secondary	Widowed	retired	1	29	0	72	0	0	0	0	0	72	0	1.06	0	0	0	0	0	1.06
1000	Female	18	University	Single, never married	student	1	20.7	290	0	0	0	0	0	0	0	3.77	0	0	0	0	0	0	0
1001	Male	47	University	Married	employee	1	29.4	366	0	0	0	0	19.429	0	0	4.76	0	0	0	0	0.43	0	0
1002	Female	22	University	Single, never married	student	1.5	21.3	0	0	0	0	0	0	68	0	0	0	0	0	0	0	1.29	0
1003	Male	65	University	Married	retired	1	37.13	58	58	0	0	0	0	0	58	0.75	0.85	0	0	0	0	0	0.85
1004	Female	23	University	Single, never married	employee	1.5	23.62	0	58	0	0	0	0	0	58	0	0.85	0	0	0	0	0	0.85
1005	Male	19	High school/secondary	Single, never married	unemployed	1.25	22.89	244	0	0	0	0	29.143	0	0	3.17	0	0	0	0	0.64	0	0
1006	Female	27	University	Married	employee	0.67	21.72	0	232	0	0	0	0	0	232	0	3.41	0	0	0	0	0	3.41
1007	Male	24	University	Single, never married	employee	1	22.84	0	198	0	0	0	0	0	198	0	2.91	0	0	0	0	0	2.91
1008	Female	24	University	Single, never married	employee	1	23.12	58	0	0	0	0	0	0	0	0.75	0	0	0	0	0	0	0
1009	Male	38	University	Married	employee	1	33.35	0	198	0	40.286	0	0	0	198	0	2.91	0	1.14	0	0	0	2.91
1010	Male	28	University	Single, never married	employee	1	37.42	0	230	0	0	0	0	0	230	0	3.38	0	0	0	0	0	3.38
1011	Female	37	University	Married	housewife	1	25.91	0	348	0	0	0	0	0	348	0	5.12	0	0	0	0	0	5.12
1012	Female	50	High school/secondary	Married	employee	1	26.23	0	48	0	0	0	0	0	48	0	0.71	0	0	0	0	0	0.71
1013	Male	50	University	Married	employee	0.5	23.23	244	0	0	0	0	0	0	0	3.17	0	0	0	0	0	0	0
1014	Male	27	University	Single, never married	employee	2	22.1	366	0	0	0	0	29.143	0	0	4.76	0	0	0	0	0.64	0	0
1015	Male	35	University	Married	employee	1	29.07	488	0	0	0	0	29.143	0	0	6.34	0	0	0	0	0.64	0	0
1016	Male	25	University	Single, never married	employee	1.67	27.44	290	0	0	0	0	0	0	0	3.77	0	0	0	0	0	0	0
1017	Female	75	University	Married	retired	1.75	22.86	0	66	0	0	0	0	0	66	0	0.97	0	0	0	0	0	0.97
1018	Female	31	High school/secondary	Married	employee	1	24.77	0	132	0	0	64	0	2.267	132	0	1.94	0	0	1.41	0	0.04	1.94
1019	Male	28	University	Single, never married	employee	1	34.89	116	0	0	0	0	0	0	0	1.51	0	0	0	0	0	0	0
1020	Male	25	No school admission	Single, never married	unemployed	0.67	25.31	244	0	0	0	0	9.714	0	0	3.17	0	0	0	0	0.21	0	0
1021	Male	60	University	Widowed	retired	1	33.95	0	348	0	0	0	0	38.857	348	0	5.12	0	0	0	0	0.74	5.12
1022	Male	33	University	Married	employee	0.75	27.7	0	0	0	188	0	0	0	0	0	0	0	5.3	0	0	0	0
1023	Male	19	High school/secondary	Single, never married	student	0.54	22.23	366	0	0	0	0	0	0	0	4.76	0	0	0	0	0	0	0
1024	Male	43	University	Single, never married	employee	0.25	21.91	174	0	0	282	0	19.429	0	0	2.26	0	0	7.95	0	0.43	0	0
1025	Female	30	University	Married	employee	0.6	23.38	122	0	0	0	0	0	0	0	1.59	0	0	0	0	0	0	0
1026	Female	48	High school/secondary	Single, never married	employee	1.33	25.48	122	0	0	0	0	29.143	0	0	1.59	0	0	0	0	0.64	0	0
1027	Female	28	University	Single, never married	employee	1.4	20.03	174	0	0	40.286	0	0	0	0	2.26	0	0	1.14	0	0	0	0
1028	Female	32	University	Married	employee	0.5	22.23	122	0	0	0	0	67.429	0	0	1.59	0	0	0	0	1.48	0	0
1029	Male	54	Middle school/Primary	Married	employee	1	20.76	244	0	0	0	0	29.143	0	0	3.17	0	0	0	0	0.64	0	0
1030	Male	39	High school/secondary	Single, never married	employee	1.33	22.65	130	0	0	0	36.571	0	0	0	1.69	0	0	0	0.8	0	0	0
1031	Female	21	University	Single, never married	student	2.33	19.02	122	0	0	26.857	0	0	0	0	1.59	0	0	0.76	0	0	0	0
1032	Female	48	High school/secondary	Married	housewife	1	31.11	122	0	0	0	0	38.857	0	0	1.59	0	0	0	0	0.85	0	0
1033	Male	20	University	Single, never married	student	1.4	22.49	58	0	0	0	36.571	0	0	0	0.75	0	0	0	0.8	0	0	0
1034	Female	19	High school/secondary	Single, never married	student	1.4	22.06	58	0	0	0	0	29.143	0	0	0.75	0	0	0	0	0.64	0	0
1035	Female	46	High school/secondary	Married	employee	0.67	29.07	0	47.143	0	0	0	0	0	47.14	0	0.69	0	0	0	0	0	0.69
1036	Male	52	High school/secondary	Single, never married	employee	0.33	23.81	116	0	0	26.857	0	0	0	0	1.51	0	0	0.76	0	0	0	0
1037	Female	28	Middle school/Primary	Widowed	housewife	0.75	22.58	0	6.857	0	0	0	68	0	6.86	0	0.1	0	0	0	1.5	0	0.1
1038	Male	26	University	Single, never married	employee	0.6	24.31	0	116	0	0	0	68	19.429	116	0	1.71	0	0	0	1.5	0.37	1.71
1039	Male	75	University	Married	retired	0.5	31.49	0	116	0	0	27.429	0	0	116	0	1.71	0	0	0.6	0	0	1.71
1040	Female	24	University	Single, never married	unemployed	0.8	24	8.286	0	0	0	0	0	0	0	0.11	0	0	0	0	0	0	0
1041	Female	44	No school admission	Married	housewife	0.5	21.97	58	0	0	67.143	0	0	0	0	0.75	0	0	1.89	0	0	0	0
1042	Female	39	University	Married	employee	0.8	21.22	58	0	0	0	0	0	0	0	0.75	0	0	0	0	0	0	0
1043	Male	68	University	Married	employee	0.38	27.73	0	232	0	0	18.286	0	0	232	0	3.41	0	0	0.4	0	0	3.41
1044	Female	28	University	Single, never married	unemployed	0.33	24.09	366	0	0	0	0	0	0	0	4.76	0	0	0	0	0	0	0
1045	Male	33	University	Single, never married	employee	0.25	24.3	0	348	0	230	0	0	0	348	0	5.12	0	6.49	0	0	0	5.12
1046	Male	53	University	Divorced	employee	0.6	29.41	116	7.667	0	0	0	0	0	7.67	1.51	0.11	0	0	0	0	0	0.11
1047	Male	36	University	Single, never married	employee	0.75	31.14	0	230	0	0	0	0	0	230	0	3.38	0	0	0	0	0	3.38
1048	Male	60	University	Married	employee	0.83	28.73	116	0	0	0	22.286	0	0	0	1.51	0	0	0	0.49	0	0	0
1049	Female	32	University	Married	unemployed	0.57	24.38	0	0	0	0	0	0	68	0	0	0	0	0	0	0	1.29	0
1050	Female	45	High school/secondary	Married	housewife	0.83	22.48	0	24	0	0	0	0	0	24	0	0.35	0	0	0	0	0	0.35

## Sheet: Abbreviations
AWB	Arabic white bread
AWWB	Arabic whole wheat bread
ABB	Arabic brown bread
FBW	French baguette white
BBB	Brow baguette bread
MB	Markouk bread
T	Tannour
